# Supplementary material for: The circadian dynamics of small nucleolar RNA in the mouse liver
Source: J R Soc Interface. 2017 May 3;14(130):20170034. doi: 10.1098/rsif.2017.0034 (PMC5454292; doi:10.1098/rsif.2017.0034)
Supplement: SnoRNA locus and expression. [file rsif20170034supp1.csv]

snoRNA	locus	hostgene	hostlocus	type	antisense_hostgene	antisense_hostlocus	RFam	class	equivalence_group	expressed_identifiable
ENSMUSG00000077711	7_28351508_28351632	ENSMUSG00000037563	7_28350652_28353155	protein_coding	NA	NA	RF00561	HACA-box	NA	TRUE
ENSMUSG00000077546	2_62802489_62802624	ENSMUSG00000059742	2_62693414_63184287	protein_coding	NA	NA	RF00560	HACA-box	NA	FALSE
ENSMUSG00000077542	X_164283096_164283225	ENSMUSG00000031379	X_164269371_164373011	protein_coding	NA	NA	RF00560	HACA-box	NA	TRUE
ENSMUSG00000084686	3_96176361_96176487	ENSMUSG00000068856	3_96172332_96177564	protein_coding	NA	NA	RF00413	HACA-box	NA	TRUE
ENSMUSG00000088169	11_98710986_98711089	ENSMUSG00000017210	11_98704591_98729435	protein_coding	NA	NA	RF01211	CD-box	NA	TRUE
ENSMUSG00000088219	15_80080251_80080343	ENSMUSG00000060036	15_80077794_80091868	protein_coding	NA	NA	RF00593	CD-box	NA	TRUE
ENSMUSG00000065778	4_123293152_123293282	ENSMUSG00000011257	4_123262351_123298925	protein_coding	NA	NA	RF00431	HACA-box	NA	TRUE
ENSMUSG00000089033	16_74058899_74059033	ENSMUSG00000052516	16_73892306_74411825	protein_coding	NA	NA	RF00156	HACA-box	NA	FALSE
ENSMUSG00000094382	2_32221970_32222054	ENSMUSG00000039262	2_32151082_32234537	protein_coding	NA	NA	RF00153	CD-box	NA	TRUE
ENSMUSG00000080518	8_110842383_110842458	ENSMUSG00000033732	8_110810492_110846803	protein_coding	NA	NA	RF00611	CD-box	NA	TRUE
ENSMUSG00000089239	18_34941234_34941300	ENSMUSG00000024359	18_34937414_34954357	protein_coding	NA	NA	RF00154	CD-box	NA	TRUE
ENSMUSG00000064410	4_46495155_46495285	ENSMUSG00000028334	4_46489248_46503632	protein_coding	NA	NA	RF00340	HACA-box	NA	TRUE
ENSMUSG00000077222	5_107905177_107905308	ENSMUSG00000058558	5_107900502_107909005	protein_coding	NA	NA	RF00155	HACA-box	NA	TRUE
ENSMUSG00000064597	15_58041516_58041651	ENSMUSG00000022362	15_58028243_58076425	protein_coding	NA	NA	RF00410	HACA-box	NA	TRUE
ENSMUSG00000064620	12_16939994_16940115	ENSMUSG00000020580	12_16894978_16988274	protein_coding	NA	NA	RF00421	HACA-box	NA	TRUE
ENSMUSG00000088633	2_97237818_97237946	ENSMUSG00000050587	2_96318169_97631666	protein_coding	NA	NA	RF00560	HACA-box	NA	FALSE
ENSMUSG00000088695	2_155652892_155653024	ENSMUSG00000038324	2_155634271_155692384	protein_coding	NA	NA	RF00156	HACA-box	NA	TRUE
ENSMUSG00000065036	6_131380273_131380406	ENSMUSG00000030189	6_131364855_131388476	protein_coding	NA	NA	RF00156	HACA-box	NA	TRUE
ENSMUSG00000093784	10_77912636_77912711	ENSMUSG00000009292	10_77907722_77970563	protein_coding	NA	NA	RF00285	CD-box	NA	TRUE
ENSMUSG00000064994	16_56035753_56035887	ENSMUSG00000044763	16_56032609_56037819	protein_coding	NA	NA	RF00156	HACA-box	NA	TRUE
ENSMUSG00000095507	8_21703175_21703266	ENSMUSG00000058618	8_21702519_21703645	protein_coding	NA	NA	RF00392	HACA-box	NA	FALSE
ENSMUSG00000064514	9_64177123_64177193	ENSMUSG00000032399	9_64173387_64178562	protein_coding	NA	NA	RF00093	CD-box	NA	TRUE
ENSMUSG00000080465	6_71882557_71882693	ENSMUSG00000063884	6_71880638_71908750	protein_coding	NA	NA	RF00613	CD-box	NA	TRUE
ENSMUSG00000080461	15_58146616_58146742	ENSMUSG00000022359	15_58141436_58158652	protein_coding	NA	NA	RF00614	HACA-box	NA	TRUE
ENSMUSG00000089606	2_104228112_104228238	ENSMUSG00000068373	2_104143073_104410334	protein_coding	NA	NA	RF00560	HACA-box	NA	FALSE
ENSMUSG00000088891	2_31189691_31189814	ENSMUSG00000000194	2_31152316_31218775	protein_coding	NA	NA	RF00598	HACA-box	NA	TRUE
ENSMUSG00000089447	8_73175119_73175258	ENSMUSG00000004383	8_72814599_73353540	protein_coding	NA	NA	RF00407	HACA-box	NA	TRUE
ENSMUSG00000064918	9_64175873_64175942	ENSMUSG00000032399	9_64173387_64178562	protein_coding	NA	NA	RF01159	CD-box	NA	TRUE
ENSMUSG00000064917	13_86044989_86045048	ENSMUSG00000017778	13_86044816_86046904	protein_coding	NA	NA	RF00341	CD-box	NA	TRUE
ENSMUSG00000065669	3_96724265_96724400	ENSMUSG00000028099	3_96711490_96727628	protein_coding	NA	NA	RF00392	HACA-box	NA	TRUE
ENSMUSG00000075770	17_35242678_35242754	ENSMUSG00000019432	17_35241746_35253707	protein_coding	NA	NA	RF00137	CD-box	NA	TRUE
ENSMUSG00000077380	13_95332618_95332749	ENSMUSG00000041995	13_95325237_95337841	protein_coding	NA	NA	RF00263	HACA-box	NA	TRUE
ENSMUSG00000077608	1_163054818_163054951	ENSMUSG00000071890	1_163024302_163085670	protein_coding	NA	NA	RF00560	HACA-box	NA	FALSE
ENSMUSG00000077602	16_24884173_24884306	ENSMUSG00000033306	16_24393350_24992576	protein_coding	NA	NA	RF00560	HACA-box	NA	TRUE
ENSMUSG00000080622	2_112500869_112500997	ENSMUSG00000003604	2_112492964_112634573	protein_coding	NA	NA	RF00614	HACA-box	NA	TRUE
ENSMUSG00000088717	14_70422171_70422280	ENSMUSG00000033644	14_70372480_70429094	protein_coding	NA	NA	RF00156	HACA-box	NA	FALSE
ENSMUSG00000088713	9_119306629_119306757	ENSMUSG00000036737	9_119238432_119322427	protein_coding	NA	NA	RF00413	HACA-box	NA	TRUE
ENSMUSG00000064427	12_17546146_17546281	ENSMUSG00000011179	12_17544873_17551502	protein_coding	NA	NA	RF00406	HACA-box	NA	TRUE
ENSMUSG00000077637	11_74906109_74906199	ENSMUSG00000038335	11_74898071_74909342	protein_coding	NA	NA	RF00580	CD-box	NA	TRUE
ENSMUSG00000077276	3_55956782_55956913	ENSMUSG00000027799	3_55625195_56183701	protein_coding	NA	NA	RF00265	HACA-box	NA	TRUE
ENSMUSG00000077274	1_86087301_86087422	ENSMUSG00000026229	1_86064387_86139151	protein_coding	NA	NA	RF00568	HACA-box	NA	TRUE
ENSMUSG00000064672	13_51648199_51648334	ENSMUSG00000062248	13_51645232_51650660	protein_coding	NA	NA	RF00410	HACA-box	NA	TRUE
ENSMUSG00000088335	X_78550746_78550879	ENSMUSG00000047996	X_78449613_78583896	protein_coding	NA	NA	RF00402	HACA-box	NA	FALSE
ENSMUSG00000092713	17_71641584_71641659	ENSMUSG00000041057	17_71616215_71659031	protein_coding	NA	NA	RF00325	CD-box	NA	TRUE
ENSMUSG00000065883	2_121004089_121004302	ENSMUSG00000054484	2_120977017_121007852	protein_coding	NA	NA	RF00012	CD-box	NA	TRUE
ENSMUSG00000093443	10_77913798_77913851	ENSMUSG00000009292	10_77907722_77970563	protein_coding	NA	NA	RF00285	CD-box	NA	TRUE
ENSMUSG00000064829	2_26912218_26912291	ENSMUSG00000062647	2_26910764_26913318	protein_coding	NA	NA	RF00049	CD-box	NA	FALSE
ENSMUSG00000065061	11_55482694_55482833	ENSMUSG00000018583	11_55469685_55504838	protein_coding	NA	NA	RF00429	HACA-box	NA	TRUE
ENSMUSG00000089265	4_41203057_41203133	ENSMUSG00000028433	4_41194313_41275144	protein_coding	NA	NA	RF01191	CD-box	NA	TRUE
ENSMUSG00000080370	4_56761922_56762041	ENSMUSG00000028431	4_56749680_56802331	protein_coding	NA	NA	RF00406	HACA-box	NA	TRUE
ENSMUSG00000084460	2_97117414_97117536	ENSMUSG00000050587	2_96318169_97631666	protein_coding	NA	NA	RF00406	HACA-box	NA	FALSE
ENSMUSG00000065231	8_105988501_105988631	ENSMUSG00000053687	8_105984944_105996423	protein_coding	NA	NA	RF00072	HACA-box	NA	FALSE
ENSMUSG00000064542	4_117154093_117154162	ENSMUSG00000047675	4_117153827_117156243	protein_coding	NA	NA	RF00212	CD-box	NA	TRUE
ENSMUSG00000084708	11_69669635_69669778	ENSMUSG00000059796	11_69666936_69672423	protein_coding	NA	NA	RF00554	HACA-box	NA	TRUE
ENSMUSG00000087707	8_118726900_118726987	ENSMUSG00000031841	8_118283733_119324921	protein_coding	NA	NA	RF00560	HACA-box	NA	FALSE
ENSMUSG00000089571	9_20890757_20890836	ENSMUSG00000004100	9_20888175_20892178	protein_coding	NA	NA	RF01173	CD-box	NA	TRUE
ENSMUSG00000077339	6_39013666_39013791	ENSMUSG00000029925	6_38875404_39084585	protein_coding	NA	NA	RF00560	HACA-box	NA	TRUE
ENSMUSG00000093562	4_41213776_41213853	ENSMUSG00000028433	4_41194313_41275144	protein_coding	NA	NA	RF01191	CD-box	NA	TRUE
ENSMUSG00000065653	10_108363665_108363798	ENSMUSG00000035873	10_108332189_108414391	protein_coding	NA	NA	RF00428	HACA-box	NA	TRUE
ENSMUSG00000077449	13_75768068_75768197	ENSMUSG00000001542	13_75707484_75772356	protein_coding	NA	NA	RF00406	HACA-box	NA	TRUE
ENSMUSG00000077440	10_23786470_23786543	ENSMUSG00000061983	10_23785211_23787195	protein_coding	NA	NA	RF00186	CD-box	NA	TRUE
ENSMUSG00000095868	9_64176661_64176759	ENSMUSG00000032399	9_64173387_64178562	protein_coding	NA	NA	RF00138	CD-box	NA	TRUE
ENSMUSG00000087785	2_128780376_128780499	ENSMUSG00000014361	2_128698956_128802894	protein_coding	NA	NA	RF00402	HACA-box	NA	TRUE
ENSMUSG00000089313	10_128349241_128349375	ENSMUSG00000005683	10_128337832_128362479	protein_coding	NA	NA	RF00096	CD-box	NA	TRUE
ENSMUSG00000093645	2_130277195_130277280	ENSMUSG00000027405	2_130274430_130279313	protein_coding	NA	NA	RF00594	CD-box	NA	FALSE
ENSMUSG00000077567	15_53613067_53613198	ENSMUSG00000058656	15_53461621_53902537	protein_coding	NA	NA	RF00560	HACA-box	NA	TRUE
ENSMUSG00000077565	2_167064998_167065086	ENSMUSG00000074578	2_167062934_167065862	protein_coding	NA	NA	RF00581	CD-box	NA	TRUE
ENSMUSG00000077564	5_146835144_146835272	ENSMUSG00000041453	5_146832890_146837032	protein_coding	NA	NA	RF00443	HACA-box	NA	TRUE
ENSMUSG00000088740	15_80458038_80458174	ENSMUSG00000050439	15_80452240_80560470	protein_coding	NA	NA	RF00560	HACA-box	NA	FALSE
ENSMUSG00000087926	7_67570567_67570703	ENSMUSG00000030556	7_67513410_67645268	protein_coding	NA	NA	RF00156	HACA-box	NA	TRUE
ENSMUSG00000088948	7_111076060_111076227	ENSMUSG00000005610	7_111070568_111083030	protein_coding	NA	NA	RF01291	CD-box	NA	TRUE
ENSMUSG00000065118	7_143531394_143531520	ENSMUSG00000059119	7_143513579_143549106	protein_coding	NA	NA	RF00430	HACA-box	NA	TRUE
ENSMUSG00000064646	19_38071929_38072053	ENSMUSG00000024989	19_38055025_38074425	protein_coding	NA	NA	RF00406	HACA-box	NA	FALSE
ENSMUSG00000064647	18_75001455_75001519	ENSMUSG00000062328	18_75000477_75003381	protein_coding	NA	NA	RF00151	CD-box	NA	TRUE
ENSMUSG00000088043	2_67420031_67420162	ENSMUSG00000096240	2_67413725_67433086	protein_coding	NA	NA	RF00560	HACA-box	NA	FALSE
ENSMUSG00000065752	9_64175048_64175115	ENSMUSG00000032399	9_64173387_64178562	protein_coding	NA	NA	RF00093	CD-box	NA	TRUE
ENSMUSG00000065750	6_70855444_70855579	ENSMUSG00000031668	6_70844515_70905245	protein_coding	NA	NA	RF00392	HACA-box	NA	TRUE
ENSMUSG00000064853	17_35162563_35162696	ENSMUSG00000024393	17_35149076_35164897	protein_coding	NA	NA	RF00428	HACA-box	NA	TRUE
ENSMUSG00000065262	11_99017031_99017152	ENSMUSG00000020914	11_98992943_99024189	protein_coding	NA	NA	RF00421	HACA-box	NA	TRUE
ENSMUSG00000077360	13_49714119_49714240	ENSMUSG00000037851	13_49682100_49734267	protein_coding	NA	NA	RF00399	HACA-box	NA	TRUE
ENSMUSG00000088836	2_33211805_33211941	ENSMUSG00000038831	2_33133417_33371486	protein_coding	NA	NA	RF00554	HACA-box	NA	TRUE
ENSMUSG00000088835	6_124715232_124715502	ENSMUSG00000004264	6_124712336_124716950	protein_coding	NA	NA	RF01294	HACA-box	NA	TRUE
ENSMUSG00000095221	8_21326548_21326639	ENSMUSG00000074437	8_21325887_21327020	protein_coding	NA	NA	RF00392	HACA-box	NA	FALSE
ENSMUSG00000096558	8_21456090_21456181	ENSMUSG00000079114	8_21455445_21456560	protein_coding	NA	NA	RF00392	HACA-box	NA	FALSE
ENSMUSG00000077497	14_57333366_57333485	ENSMUSG00000021947	14_57275034_57398483	protein_coding	NA	NA	RF00568	HACA-box	NA	TRUE
ENSMUSG00000077733	2_10075653_10075780	ENSMUSG00000025781	2_10056016_10080510	protein_coding	NA	NA	RF00560	HACA-box	NA	TRUE
ENSMUSG00000064530	X_36776619_36776705	ENSMUSG00000037636	X_36743659_36777202	protein_coding	NA	NA	RF00340	HACA-box	NA	FALSE
ENSMUSG00000065289	2_130277697_130277766	ENSMUSG00000027405	2_130274430_130279313	protein_coding	NA	NA	RF00275	CD-box	NA	TRUE
ENSMUSG00000095097	19_24942236_24942367	ENSMUSG00000024878	19_24919916_24961616	protein_coding	NA	NA	RF00413	HACA-box	NA	TRUE
ENSMUSG00000088670	11_119746401_119746480	ENSMUSG00000025583	11_119602905_119899576	protein_coding	NA	NA	RF00322	HACA-box	NA	TRUE
ENSMUSG00000077558	X_42681757_42681886	ENSMUSG00000016150	X_42527866_43429126	protein_coding	NA	NA	RF00560	HACA-box	NA	FALSE
ENSMUSG00000095119	4_130775741_130775823	ENSMUSG00000028580	4_130663321_130781564	protein_coding	NA	NA	RF00188	CD-box	NA	TRUE
ENSMUSG00000095111	13_62136762_62136831	ENSMUSG00000074867	13_62129916_62173419	protein_coding	NA	NA	RF00421	HACA-box	NA	FALSE
ENSMUSG00000064936	1_39573746_39573875	ENSMUSG00000048234	1_39551296_39577405	protein_coding	NA	NA	RF00438	HACA-box	NA	TRUE
ENSMUSG00000064930	3_90126535_90126666	ENSMUSG00000027939	3_90104132_90212048	protein_coding	NA	NA	RF00403	HACA-box	NA	TRUE
ENSMUSG00000065687	1_127375131_127375239	ENSMUSG00000036155	1_127205015_127488336	protein_coding	NA	NA	RF00377	CD-box	NA	TRUE
ENSMUSG00000088019	12_66561254_66561372	ENSMUSG00000034912	12_66469568_67222549	protein_coding	NA	NA	RF00560	HACA-box	NA	FALSE
ENSMUSG00000077787	6_118111914_118112045	ENSMUSG00000042042	6_118107452_118139140	protein_coding	NA	NA	RF00560	HACA-box	NA	TRUE
ENSMUSG00000077611	14_32191854_32192050	ENSMUSG00000013701	14_32180162_32201898	protein_coding	NA	NA	RF00090	HACA-box	NA	TRUE
ENSMUSG00000065258	2_26911261_26911334	ENSMUSG00000062647	2_26910764_26913318	protein_coding	NA	NA	RF00069	CD-box	NA	TRUE
ENSMUSG00000080683	7_44250450_44250542	ENSMUSG00000045411	7_44246722_44252319	protein_coding	NA	NA	RF00604	CD-box	NA	TRUE
ENSMUSG00000088685	5_144774425_144774553	ENSMUSG00000045482	5_144767732_144859778	protein_coding	NA	NA	RF00156	HACA-box	NA	TRUE
ENSMUSG00000088351	4_3835079_3835146	ENSMUSG00000028234	4_3831334_3835665	protein_coding	NA	NA	RF01277	CD-box	NA	TRUE
ENSMUSG00000065862	11_69667834_69667976	ENSMUSG00000059796	11_69666936_69672423	protein_coding	NA	NA	RF00272	HACA-box	NA	TRUE
ENSMUSG00000065041	9_120128780_120128935	ENSMUSG00000032518	9_120127766_120132369	protein_coding	NA	NA	RF00091	HACA-box	NA	TRUE
ENSMUSG00000088114	X_101141433_101141552	ENSMUSG00000046032	X_101097786_101222563	protein_coding	NA	NA	RF00139	HACA-box	NA	FALSE
ENSMUSG00000077702	9_20889484_20889568	ENSMUSG00000004100	9_20888175_20892178	protein_coding	NA	NA	RF00584	CD-box	NA	FALSE
ENSMUSG00000093793	4_130766331_130766413	ENSMUSG00000028580	4_130663321_130781564	protein_coding	NA	NA	RF00188	CD-box	NA	TRUE
ENSMUSG00000077167	10_91118291_91118536	ENSMUSG00000061904	10_91116574_91124059	protein_coding	NA	NA	RF00563	HACA-box	NA	TRUE
ENSMUSG00000065295	2_26912530_26912600	ENSMUSG00000062647	2_26910764_26913318	protein_coding	NA	NA	RF00049	CD-box	NA	TRUE
ENSMUSG00000064697	X_37667233_37667376	ENSMUSG00000071769	X_37657688_37668764	protein_coding	NA	NA	RF00272	HACA-box	NA	FALSE
ENSMUSG00000064696	1_86352008_86352087	ENSMUSG00000026234	1_86344719_86359400	protein_coding	NA	NA	RF00217	CD-box	NA	TRUE
ENSMUSG00000064880	16_23110383_23110507	ENSMUSG00000022884	16_23107444_23114136	protein_coding	NA	NA	RF00092	HACA-box	NA	TRUE
ENSMUSG00000077505	12_59134072_59134193	ENSMUSG00000021000	12_59129720_59191583	protein_coding	NA	NA	RF00568	HACA-box	NA	TRUE
ENSMUSG00000088412	10_92688864_92689008	ENSMUSG00000019988	10_92684746_92722420	protein_coding	NA	NA	RF00600	HACA-box	NA	TRUE
ENSMUSG00000077424	5_98541484_98541614	ENSMUSG00000057816	5_98329304_98802047	protein_coding	NA	NA	RF00560	HACA-box	NA	FALSE
ENSMUSG00000064495	11_6619808_6619940	ENSMUSG00000000384	11_6615598_6626067	protein_coding	NA	NA	RF00392	HACA-box	NA	TRUE
ENSMUSG00000077391	19_44113979_44114124	ENSMUSG00000025200	19_44108644_44135876	protein_coding	NA	NA	RF00586	HACA-box	NA	TRUE
ENSMUSG00000077394	9_15326464_15326539	ENSMUSG00000046111	9_15316915_15357788	protein_coding	NA	NA	RF00494	CD-box	NA	TRUE
ENSMUSG00000089337	5_65777014_65777207	ENSMUSG00000037795	5_65763521_65830108	protein_coding	NA	NA	RF00045	HACA-box	NA	TRUE
ENSMUSG00000064792	6_52639234_52639355	ENSMUSG00000029776	6_52546228_52640389	protein_coding	NA	NA	RF00421	HACA-box	NA	TRUE
ENSMUSG00000077581	3_157210929_157211060	ENSMUSG00000040037	3_156561794_157316445	protein_coding	NA	NA	RF00560	HACA-box	NA	FALSE
ENSMUSG00000088493	18_37705979_37706069	ENSMUSG00000103567	18_37694380_37841873	protein_coding	NA	NA	RF00561	HACA-box	NA	TRUE
ENSMUSG00000065360	7_97521808_97521916	ENSMUSG00000025133	7_97480956_97541395	protein_coding	NA	NA	RF00421	HACA-box	NA	TRUE
ENSMUSG00000077261	13_106990402_106990467	ENSMUSG00000021693	13_106958996_107022126	protein_coding	NA	NA	RF00493	CD-box	NA	TRUE
ENSMUSG00000065287	2_130276237_130276369	ENSMUSG00000027405	2_130274430_130279313	protein_coding	NA	NA	RF00432	HACA-box	NA	TRUE
ENSMUSG00000065738	3_153911610_153911690	ENSMUSG00000038975	3_153907287_153913009	protein_coding	NA	NA	RF00279	CD-box	NA	TRUE
ENSMUSG00000088308	13_90098981_90099114	ENSMUSG00000012422	13_90089123_90143907	protein_coding	NA	NA	RF01233	HACA-box	NA	TRUE
ENSMUSG00000065899	15_34440791_34440922	ENSMUSG00000058600	15_34440505_34443640	protein_coding	NA	NA	RF00139	HACA-box	NA	TRUE
ENSMUSG00000065072	6_73141485_73141680	ENSMUSG00000052861	6_73017606_73221651	protein_coding	NA	NA	RF00045	HACA-box	NA	FALSE
ENSMUSG00000093874	13_62136930_62137062	ENSMUSG00000074867	13_62129916_62173419	protein_coding	NA	NA	RF00402	HACA-box	1	TRUE
ENSMUSG00000094516	8_21095624_21095715	ENSMUSG00000061958	8_21095074_21096050	protein_coding	NA	NA	RF00392	HACA-box	NA	FALSE
ENSMUSG00000077561	4_22396570_22396702	ENSMUSG00000040410	4_22357543_22434091	protein_coding	NA	NA	RF00560	HACA-box	NA	TRUE
ENSMUSG00000077569	3_90010595_90010730	ENSMUSG00000042520	3_90000140_90052628	protein_coding	NA	NA	RF00418	HACA-box	NA	TRUE
ENSMUSG00000065204	19_46359036_46359144	ENSMUSG00000025227	19_46341121_46375252	protein_coding	NA	NA	RF00421	HACA-box	NA	FALSE
ENSMUSG00000065208	16_23111617_23111755	ENSMUSG00000022884	16_23107444_23114136	protein_coding	NA	NA	RF00394	HACA-box	NA	TRUE
ENSMUSG00000064558	13_46767520_46767649	ENSMUSG00000021375	13_46749087_46929718	protein_coding	NA	NA	RF00431	HACA-box	NA	TRUE
ENSMUSG00000094031	15_23154734_23154865	ENSMUSG00000040420	15_22549022_23474418	protein_coding	NA	NA	RF00560	HACA-box	NA	TRUE
ENSMUSG00000065817	8_13876097_13876226	ENSMUSG00000047710	8_13869641_13881639	protein_coding	NA	NA	RF00334	HACA-box	NA	TRUE
ENSMUSG00000088856	8_33691801_33691944	ENSMUSG00000031584	8_33652523_33698163	protein_coding	NA	NA	RF00554	HACA-box	NA	TRUE
ENSMUSG00000088850	1_66305889_66306025	ENSMUSG00000015222	1_66175273_66442583	protein_coding	NA	NA	RF00568	HACA-box	NA	TRUE
ENSMUSG00000089133	15_35487400_35487536	ENSMUSG00000037646	15_35371546_35931228	protein_coding	NA	NA	RF00560	HACA-box	NA	TRUE
ENSMUSG00000077472	1_123389801_123389931	ENSMUSG00000036815	1_123321471_124045559	protein_coding	NA	NA	RF00560	HACA-box	NA	TRUE
ENSMUSG00000095703	8_21594038_21594129	ENSMUSG00000079113	8_21593375_21594508	protein_coding	NA	NA	RF00392	HACA-box	NA	FALSE
ENSMUSG00000089308	4_41211502_41211582	ENSMUSG00000028433	4_41194313_41275144	protein_coding	NA	NA	RF01191	CD-box	NA	TRUE
ENSMUSG00000077575	7_109521280_109521409	ENSMUSG00000046364	7_109519147_109522367	protein_coding	NA	NA	RF00334	HACA-box	NA	TRUE
ENSMUSG00000080582	X_150807859_150807986	ENSMUSG00000025268	X_150806370_150814345	protein_coding	NA	NA	RF00614	HACA-box	NA	TRUE
ENSMUSG00000087912	14_31015148_31015226	ENSMUSG00000042354	14_31012434_31019089	protein_coding	NA	NA	RF01183	CD-box	NA	TRUE
ENSMUSG00000064956	9_3352657_3352786	ENSMUSG00000025899	9_3335478_3387050	protein_coding	NA	NA	RF00399	HACA-box	NA	TRUE
ENSMUSG00000064952	3_95090625_95090709	ENSMUSG00000028126	3_95058530_95106930	protein_coding	NA	NA	RF00153	CD-box	NA	TRUE
ENSMUSG00000088955	9_107987369_107987496	ENSMUSG00000079323	9_107983058_107995007	protein_coding	NA	NA	RF00420	HACA-box	NA	FALSE
ENSMUSG00000088634	11_5038211_5038307	ENSMUSG00000009090	11_4986824_5042791	protein_coding	NA	NA	RF01200	CD-box	NA	TRUE
ENSMUSG00000088037	8_25631950_25632079	ENSMUSG00000054823	8_25601601_25719667	protein_coding	NA	NA	RF00156	HACA-box	NA	TRUE
ENSMUSG00000089024	10_25266045_25266175	ENSMUSG00000039166	10_25169090_25307870	protein_coding	NA	NA	RF00560	HACA-box	NA	TRUE
ENSMUSG00000106585	4_56897626_56897757	ENSMUSG00000055296	4_56866923_56947437	protein_coding	NA	NA	RF00560	HACA-box	NA	FALSE
ENSMUSG00000077185	5_146834834_146834904	ENSMUSG00000041453	5_146832890_146837032	protein_coding	NA	NA	RF00187	CD-box	NA	TRUE
ENSMUSG00000084426	9_73795128_73795257	ENSMUSG00000062151	9_73479422_73968966	protein_coding	NA	NA	RF00420	HACA-box	NA	FALSE
ENSMUSG00000084421	X_147484293_147484421	ENSMUSG00000031290	X_147470375_147554081	protein_coding	NA	NA	RF00566	HACA-box	NA	TRUE
ENSMUSG00000084422	6_42275650_42275727	ENSMUSG00000029863	6_42264985_42282508	protein_coding	NA	NA	RF00604	CD-box	NA	TRUE
ENSMUSG00000087816	18_10757536_10757657	ENSMUSG00000024294	18_10725548_10818704	protein_coding	NA	NA	RF00156	HACA-box	NA	TRUE
ENSMUSG00000087819	10_111481493_111481636	ENSMUSG00000058799	10_111473192_111498142	protein_coding	NA	NA	RF00554	HACA-box	NA	TRUE
ENSMUSG00000065273	17_35247175_35247250	ENSMUSG00000019432	17_35241746_35253707	protein_coding	NA	NA	RF00137	CD-box	NA	TRUE
ENSMUSG00000064585	2_158379534_158379666	ENSMUSG00000044349	2_158375638_158386145	protein_coding	NA	NA	RF00056	HACA-box	NA	TRUE
ENSMUSG00000089531	14_62668612_62668770	ENSMUSG00000091155	14_62663667_62692243	protein_coding	NA	NA	RF00045	HACA-box	NA	FALSE
ENSMUSG00000065840	2_158378222_158378354	ENSMUSG00000044349	2_158375638_158386145	protein_coding	NA	NA	RF00056	HACA-box	NA	FALSE
ENSMUSG00000065847	3_86100534_86100655	ENSMUSG00000028082	3_85971109_86130526	protein_coding	NA	NA	RF00421	HACA-box	NA	TRUE
ENSMUSG00000077481	14_123933718_123933845	ENSMUSG00000032925	14_123659971_123975618	protein_coding	NA	NA	RF00560	HACA-box	NA	FALSE
ENSMUSG00000084745	5_92193322_92193465	ENSMUSG00000029407	5_92137938_92202798	protein_coding	NA	NA	RF00191	HACA-box	NA	TRUE
ENSMUSG00000084744	11_51737779_51737922	ENSMUSG00000036391	11_51692264_51763634	protein_coding	NA	NA	RF00554	HACA-box	NA	TRUE
ENSMUSG00000064500	11_48800866_48800932	ENSMUSG00000020372	11_48800332_48806434	protein_coding	NA	NA	RF00189	CD-box	NA	TRUE
ENSMUSG00000087963	13_49684301_49684433	ENSMUSG00000037851	13_49682100_49734267	protein_coding	NA	NA	RF01229	HACA-box	NA	TRUE
ENSMUSG00000088224	17_73193912_73194016	ENSMUSG00000054469	17_73107985_73243368	protein_coding	NA	NA	RF00560	HACA-box	NA	TRUE
ENSMUSG00000065692	10_8824011_8824147	ENSMUSG00000015305	10_8722219_8886070	protein_coding	NA	NA	RF00340	HACA-box	NA	TRUE
ENSMUSG00000088233	8_123471384_123471497	ENSMUSG00000092329	8_119910841_124345722	protein_coding	NA	NA	RF00092	HACA-box	NA	TRUE
ENSMUSG00000065158	13_12589565_12589791	ENSMUSG00000057069	13_12565883_12609526	protein_coding	NA	NA	RF00045	HACA-box	NA	TRUE
ENSMUSG00000077527	8_85050207_85050276	ENSMUSG00000031691	8_85036915_85057583	protein_coding	NA	NA	RF00588	CD-box	NA	TRUE
ENSMUSG00000065799	14_75972486_75972619	ENSMUSG00000067995	14_75896937_76010865	protein_coding	NA	NA	RF00392	HACA-box	NA	TRUE
ENSMUSG00000089014	X_75101409_75101526	ENSMUSG00000031403	X_75095854_75109777	protein_coding	NA	NA	RF00340	HACA-box	NA	TRUE
ENSMUSG00000084625	2_22902388_22902507	ENSMUSG00000026784	2_22895522_22940266	protein_coding	NA	NA	RF00406	HACA-box	NA	TRUE
ENSMUSG00000064435	1_153440079_153440218	ENSMUSG00000042708	1_153425162_153452574	protein_coding	NA	NA	RF00394	HACA-box	NA	FALSE
ENSMUSG00000077202	1_134505338_134505463	ENSMUSG00000042229	1_134494648_134508774	protein_coding	NA	NA	RF00420	HACA-box	NA	TRUE
ENSMUSG00000105863	16_38158008_38158139	ENSMUSG00000022812	16_38089001_38246084	protein_coding	NA	NA	RF00560	HACA-box	NA	FALSE
ENSMUSG00000077578	13_105223269_105223398	ENSMUSG00000021720	13_105149352_105271039	protein_coding	NA	NA	RF00560	HACA-box	NA	FALSE
ENSMUSG00000094251	2_32225653_32225737	ENSMUSG00000039262	2_32151082_32234537	protein_coding	NA	NA	RF00153	CD-box	NA	TRUE
ENSMUSG00000064609	10_9852019_9852149	ENSMUSG00000019790	10_9755547_9901079	protein_coding	NA	NA	RF00340	HACA-box	NA	TRUE
ENSMUSG00000064600	7_110023210_110023342	ENSMUSG00000066232	7_110018274_110056609	protein_coding	NA	NA	RF00396	HACA-box	NA	TRUE
ENSMUSG00000088323	1_143778928_143779062	ENSMUSG00000018189	1_143777272_143807466	protein_coding	NA	NA	RF01233	HACA-box	NA	TRUE
ENSMUSG00000077176	7_124146281_124146409	ENSMUSG00000078591	7_123982869_124398989	protein_coding	NA	NA	RF00560	HACA-box	NA	FALSE
ENSMUSG00000080365	12_91573430_91573572	ENSMUSG00000020962	12_91555916_91590487	protein_coding	NA	NA	RF00600	HACA-box	NA	TRUE
ENSMUSG00000080364	16_18240717_18240842	ENSMUSG00000005732	16_18239784_18248732	protein_coding	NA	NA	RF00599	HACA-box	NA	FALSE
ENSMUSG00000064655	4_123291344_123291474	ENSMUSG00000011257	4_123262351_123298925	protein_coding	NA	NA	RF00431	HACA-box	NA	TRUE
ENSMUSG00000077609	X_157299490_157299621	ENSMUSG00000057457	X_157162075_157415312	protein_coding	NA	NA	RF00560	HACA-box	NA	FALSE
ENSMUSG00000077607	4_81338274_81338404	ENSMUSG00000028402	4_81278500_81442815	protein_coding	NA	NA	RF00560	HACA-box	NA	TRUE
ENSMUSG00000070166	12_21287927_21288059	ENSMUSG00000054309	12_21286297_21315056	protein_coding	NA	NA	RF00412	HACA-box	NA	TRUE
ENSMUSG00000089542	11_69668852_69668995	ENSMUSG00000059796	11_69666936_69672423	protein_coding	NA	NA	RF01290	CD-box	NA	TRUE
ENSMUSG00000080440	16_32243712_32243855	ENSMUSG00000035764	16_32230112_32247158	protein_coding	NA	NA	RF00600	HACA-box	NA	TRUE
ENSMUSG00000064724	6_97547438_97547567	ENSMUSG00000030064	6_97286867_97617541	protein_coding	NA	NA	RF00092	HACA-box	NA	TRUE
ENSMUSG00000065644	2_19934863_19934953	ENSMUSG00000036617	2_19909780_20810713	protein_coding	NA	NA	RF00421	HACA-box	NA	FALSE
ENSMUSG00000077515	2_167063473_167063565	ENSMUSG00000074578	2_167062934_167065862	protein_coding	NA	NA	RF00581	CD-box	NA	TRUE
ENSMUSG00000065647	16_87418909_87419044	ENSMUSG00000052299	16_87376651_87432606	protein_coding	NA	NA	RF00410	HACA-box	NA	TRUE
ENSMUSG00000084433	3_88707158_88707292	ENSMUSG00000028060	3_88685803_88712924	protein_coding	NA	NA	RF00406	HACA-box	NA	TRUE
ENSMUSG00000087793	16_35722087_35722233	ENSMUSG00000022848	16_35694062_35769356	protein_coding	NA	NA	RF00428	HACA-box	NA	TRUE
ENSMUSG00000087790	12_65056573_65056658	ENSMUSG00000035597	12_65036333_65063386	protein_coding	NA	NA	RF01186	CD-box	NA	TRUE
ENSMUSG00000096684	16_43886682_43886814	ENSMUSG00000022704	16_43861407_43926809	protein_coding	NA	NA	RF01229	HACA-box	NA	TRUE
ENSMUSG00000088125	11_35214401_35214537	ENSMUSG00000056427	11_35121224_35708507	protein_coding	NA	NA	RF00560	HACA-box	NA	FALSE
ENSMUSG00000077254	5_110692049_110692181	ENSMUSG00000029505	5_110664373_110770717	protein_coding	NA	NA	RF00562	HACA-box	NA	TRUE
ENSMUSG00000065904	18_34942644_34942713	ENSMUSG00000024359	18_34937414_34954357	protein_coding	NA	NA	RF00154	CD-box	NA	TRUE
ENSMUSG00000065297	8_65902057_65902191	ENSMUSG00000036469	8_65617900_66471637	protein_coding	NA	NA	RF00406	HACA-box	NA	FALSE
ENSMUSG00000065105	17_12919585_12919722	ENSMUSG00000068039	17_12915701_12925067	protein_coding	NA	NA	RF00429	HACA-box	NA	TRUE
ENSMUSG00000065100	8_110923116_110923263	ENSMUSG00000031749	8_110919922_110972480	protein_coding	NA	NA	RF00191	HACA-box	NA	TRUE
ENSMUSG00000077667	7_118832565_118832678	ENSMUSG00000030982	7_118740226_118842966	protein_coding	NA	NA	RF00399	HACA-box	NA	TRUE
ENSMUSG00000089598	19_60775521_60775639	ENSMUSG00000024991	19_60761116_60790693	protein_coding	NA	NA	RF00413	HACA-box	NA	TRUE
ENSMUSG00000065725	2_144261589_144261726	ENSMUSG00000027423	2_144250123_144270906	protein_coding	NA	NA	RF00156	HACA-box	NA	TRUE
ENSMUSG00000065728	6_97162817_97162947	ENSMUSG00000030059	6_97152997_97179122	protein_coding	NA	NA	RF00340	HACA-box	NA	TRUE
ENSMUSG00000088314	4_121075798_121075922	ENSMUSG00000043207	4_121059237_121098241	protein_coding	NA	NA	RF00425	HACA-box	NA	FALSE
ENSMUSG00000064844	18_75001880_75001944	ENSMUSG00000062328	18_75000477_75003381	protein_coding	NA	NA	RF00151	CD-box	NA	TRUE
ENSMUSG00000064841	5_121205010_121205143	ENSMUSG00000029614	5_121204481_121209241	protein_coding	NA	NA	RF00406	HACA-box	NA	TRUE
ENSMUSG00000064442	14_64753918_64754052	ENSMUSG00000060012	14_64652531_64806296	protein_coding	NA	NA	RF00340	HACA-box	NA	TRUE
ENSMUSG00000093277	2_32675109_32675245	ENSMUSG00000026814	2_32646595_32682669	protein_coding	NA	NA	RF00393	HACA-box	NA	TRUE
ENSMUSG00000080352	7_44248090_44248180	ENSMUSG00000045411	7_44246722_44252319	protein_coding	NA	NA	RF00604	CD-box	NA	TRUE
ENSMUSG00000105690	8_95756950_95757082	ENSMUSG00000036550	8_95719451_95807462	protein_coding	NA	NA	RF00598	HACA-box	NA	FALSE
ENSMUSG00000087722	5_110328032_110328183	ENSMUSG00000007080	5_110286306_110337474	protein_coding	NA	NA	RF00156	HACA-box	NA	TRUE
ENSMUSG00000089512	1_59704258_59704338	ENSMUSG00000026020	1_59684971_59719044	protein_coding	NA	NA	RF01192	CD-box	NA	TRUE
ENSMUSG00000077358	1_59692509_59692592	ENSMUSG00000026020	1_59684971_59719044	protein_coding	NA	NA	RF00575	CD-box	NA	FALSE
ENSMUSG00000064751	4_117155186_117155289	ENSMUSG00000047675	4_117153827_117156243	protein_coding	NA	NA	RF00218	CD-box	NA	TRUE
ENSMUSG00000088451	X_167364180_167364297	ENSMUSG00000025742	X_167346322_167382749	protein_coding	NA	NA	RF00156	HACA-box	NA	TRUE
ENSMUSG00000077426	5_107907345_107907476	ENSMUSG00000058558	5_107900502_107909005	protein_coding	NA	NA	RF00155	HACA-box	NA	TRUE
ENSMUSG00000065637	8_126944847_126944980	ENSMUSG00000093904	8_126930664_126945921	protein_coding	NA	NA	RF00397	HACA-box	NA	TRUE
ENSMUSG00000077463	1_24548841_24548977	ENSMUSG00000026141	1_24261890_24587472	protein_coding	NA	NA	RF00264	HACA-box	NA	FALSE
ENSMUSG00000064382	16_23111301_23111429	ENSMUSG00000022884	16_23107444_23114136	protein_coding	NA	NA	RF00092	HACA-box	NA	TRUE
ENSMUSG00000064380	9_120129351_120129553	ENSMUSG00000032518	9_120127766_120132369	protein_coding	NA	NA	RF00045	HACA-box	NA	TRUE
ENSMUSG00000105060	1_63178686_63178720	ENSMUSG00000025967	1_63176825_63180486	protein_coding	NA	NA	RF00134	CD-box	NA	FALSE
ENSMUSG00000064766	11_11427385_11427512	ENSMUSG00000020193	11_11279626_11462408	protein_coding	NA	NA	RF00399	HACA-box	NA	FALSE
ENSMUSG00000065089	8_95746060_95746195	ENSMUSG00000036550	8_95719451_95807462	protein_coding	NA	NA	RF00404	HACA-box	NA	TRUE
ENSMUSG00000065086	10_116340583_116340719	ENSMUSG00000020154	10_116301374_116389538	protein_coding	NA	NA	RF00394	HACA-box	NA	TRUE
ENSMUSG00000098813	11_97780182_97780276	ENSMUSG00000071415	11_97777527_97782437	protein_coding	NA	NA	RF00412	HACA-box	NA	TRUE
ENSMUSG00000098693	4_134167808_134167895	ENSMUSG00000037443	4_134129858_134187112	protein_coding	NA	NA	RF00421	HACA-box	NA	TRUE
ENSMUSG00000064938	12_87437682_87437817	ENSMUSG00000079036	12_87425840_87444017	protein_coding	NA	NA	RF00418	HACA-box	NA	TRUE
ENSMUSG00000093245	10_128085289_128085360	ENSMUSG00000025393	10_128083273_128090391	protein_coding	NA	NA	RF00273	CD-box	NA	TRUE
ENSMUSG00000105025	11_87443237_87443451	ENSMUSG00000010342	11_87405065_87555823	protein_coding	NA	NA	RF00012	CD-box	15	FALSE
ENSMUSG00000098925	11_87471368_87471582	ENSMUSG00000010342	11_87405065_87555823	protein_coding	NA	NA	RF00012	CD-box	15	FALSE
ENSMUSG00000104856	11_87448627_87448841	ENSMUSG00000010342	11_87405065_87555823	protein_coding	NA	NA	RF00012	CD-box	15	FALSE
ENSMUSG00000098641	11_87462286_87462500	ENSMUSG00000010342	11_87405065_87555823	protein_coding	NA	NA	RF00012	CD-box	15	FALSE
ENSMUSG00000064390	3_86140618_86140688	ENSMUSG00000028081	3_86137940_86142702	protein_coding	NA	NA	RF00071	CD-box	NA	TRUE
ENSMUSG00000089617	6_125186359_125186683	ENSMUSG00000038252	6_125168007_125191701	protein_coding	NA	NA	RF01296	HACA-box	NA	TRUE
ENSMUSG00000077506	9_15326264_15326333	ENSMUSG00000046111	9_15316915_15357788	protein_coding	NA	NA	RF00493	CD-box	NA	TRUE
ENSMUSG00000095530	19_60774330_60774461	ENSMUSG00000024991	19_60761116_60790693	protein_coding	NA	NA	RF00413	HACA-box	NA	TRUE
ENSMUSG00000064637	17_12922790_12922917	ENSMUSG00000068039	17_12915701_12925067	protein_coding	NA	NA	RF00401	HACA-box	NA	TRUE
ENSMUSG00000064901	11_97781639_97781775	ENSMUSG00000071415	11_97777527_97782437	protein_coding	NA	NA	RF00412	HACA-box	NA	TRUE
ENSMUSG00000064451	7_110046364_110046547	ENSMUSG00000066232	7_110018274_110056609	protein_coding	NA	NA	RF00319	HACA-box	NA	TRUE
ENSMUSG00000064493	12_111540941_111541067	ENSMUSG00000021282	12_111538101_111546753	protein_coding	NA	NA	RF00400	HACA-box	NA	TRUE
ENSMUSG00000065939	15_98526346_98526482	ENSMUSG00000022992	15_98518821_98534244	protein_coding	NA	NA	RF00410	HACA-box	NA	TRUE
ENSMUSG00000065016	7_109520120_109520251	ENSMUSG00000046364	7_109519147_109522367	protein_coding	NA	NA	RF00334	HACA-box	NA	TRUE
ENSMUSG00000065259	7_127527874_127528003	ENSMUSG00000107023	7_127519584_127567054	protein_coding	NA	NA	RF00415	HACA-box	NA	TRUE
ENSMUSG00000065147	14_75847905_75848034	ENSMUSG00000060126	14_75845093_75848525	protein_coding	NA	NA	RF00322	HACA-box	NA	TRUE
ENSMUSG00000070063	10_23785347_23785475	ENSMUSG00000061983	10_23785211_23787195	protein_coding	NA	NA	RF00438	HACA-box	NA	TRUE
ENSMUSG00000065336	15_98519716_98519853	ENSMUSG00000022992	15_98518821_98534244	protein_coding	NA	NA	RF00410	HACA-box	NA	TRUE
ENSMUSG00000077767	X_146994381_146994508	ENSMUSG00000041380	X_146962513_147197277	protein_coding	NA	NA	RF00566	HACA-box	NA	FALSE
ENSMUSG00000077571	1_185242907_185243038	ENSMUSG00000039318	1_185204117_185286759	protein_coding	NA	NA	RF00340	HACA-box	NA	TRUE
ENSMUSG00000064602	1_63179004_63179135	ENSMUSG00000025967	1_63176825_63180486	protein_coding	NA	NA	RF00403	HACA-box	NA	TRUE
ENSMUSG00000088108	13_95330600_95330737	ENSMUSG00000041995	13_95325237_95337841	protein_coding	NA	NA	RF01234	HACA-box	NA	TRUE
ENSMUSG00000064666	7_141448803_141448939	ENSMUSG00000025508	7_141447370_141451585	protein_coding	NA	NA	RF00419	HACA-box	NA	TRUE
ENSMUSG00000065686	11_6620319_6620454	ENSMUSG00000000384	11_6615598_6626067	protein_coding	NA	NA	RF00392	HACA-box	NA	TRUE
ENSMUSG00000064925	9_120130415_120130563	ENSMUSG00000032518	9_120127766_120132369	protein_coding	NA	NA	RF00091	HACA-box	NA	TRUE
ENSMUSG00000077709	17_24720772_24720905	ENSMUSG00000044533	17_24718116_24721929	protein_coding	NA	NA	RF00264	HACA-box	NA	TRUE
ENSMUSG00000065124	2_32963291_32963420	ENSMUSG00000038900	2_32961559_32965345	protein_coding	NA	NA	RF00302	HACA-box	NA	TRUE
ENSMUSG00000077563	8_70895759_70895889	ENSMUSG00000045128	8_70894722_70897443	protein_coding	NA	NA	RF00263	HACA-box	NA	TRUE
ENSMUSG00000065642	X_37082912_37083042	ENSMUSG00000079641	X_37082520_37085402	protein_coding	NA	NA	RF00265	HACA-box	NA	TRUE
ENSMUSG00000064981	X_74272484_74272620	ENSMUSG00000008682	X_74270812_74273135	protein_coding	NA	NA	RF00156	HACA-box	NA	TRUE
ENSMUSG00000064837	1_86351169_86351301	ENSMUSG00000026234	1_86344719_86359400	protein_coding	NA	NA	RF00072	HACA-box	NA	TRUE
ENSMUSG00000064563	6_115807975_115808114	ENSMUSG00000057841	6_115805505_115808747	protein_coding	NA	NA	RF00409	HACA-box	NA	TRUE
ENSMUSG00000087935	16_23110756_23110933	ENSMUSG00000022884	16_23107444_23114136	protein_coding	NA	NA	RF01241	HACA-box	NA	TRUE
ENSMUSG00000080486	10_23785750_23785823	ENSMUSG00000061983	10_23785211_23787195	protein_coding	NA	NA	RF00609	CD-box	NA	TRUE
ENSMUSG00000089375	7_59980876_59980945	ENSMUSG00000000948	7_59974149_60005064	protein_coding	NA	NA	RF01164	CD-box	NA	FALSE
ENSMUSG00000089093	1_59704790_59704873	ENSMUSG00000026020	1_59684971_59719044	protein_coding	NA	NA	RF01182	CD-box	NA	TRUE
ENSMUSG00000080610	2_130275506_130275573	ENSMUSG00000027405	2_130274430_130279313	protein_coding	NA	NA	RF00610	CD-box	NA	TRUE
ENSMUSG00000080396	8_110838528_110838616	ENSMUSG00000033732	8_110810492_110846803	protein_coding	NA	NA	RF00611	CD-box	NA	TRUE
ENSMUSG00000077698	2_167065276_167065365	ENSMUSG00000074578	2_167062934_167065862	protein_coding	NA	NA	RF00581	CD-box	NA	TRUE
ENSMUSG00000064741	7_116333171_116333257	ENSMUSG00000090862	7_116331505_116334195	protein_coding	NA	NA	RF00016	CD-box	NA	TRUE
ENSMUSG00000096263	9_40803583_40803668	ENSMUSG00000015656	9_40800984_40805200	protein_coding	NA	NA	RF00016	CD-box	NA	TRUE
ENSMUSG00000095118	9_40803995_40804080	ENSMUSG00000015656	9_40800984_40805200	protein_coding	NA	NA	RF00016	CD-box	NA	TRUE
ENSMUSG00000064791	9_40804748_40804837	ENSMUSG00000015656	9_40800984_40805200	protein_coding	NA	NA	RF00016	CD-box	NA	TRUE
ENSMUSG00000065822	7_99482785_99482932	ENSMUSG00000030744	7_99477896_99483738	protein_coding	NA	NA	RF00067	CD-box	NA	TRUE
ENSMUSG00000064966	7_99479563_99479707	ENSMUSG00000030744	7_99477896_99483738	protein_coding	NA	NA	RF00067	CD-box	NA	TRUE
ENSMUSG00000094411	9_64175423_64175521	ENSMUSG00000032399	9_64173387_64178562	protein_coding	NA	NA	RF00138	CD-box	NA	TRUE
ENSMUSG00000077714	2_144265979_144266216	ENSMUSG00000027423	2_144250123_144270906	protein_coding	NA	NA	RF00567	CD-box	NA	TRUE
ENSMUSG00000077797	14_31016206_31016281	ENSMUSG00000042354	14_31012434_31019089	protein_coding	NA	NA	RF00569	CD-box	NA	TRUE
ENSMUSG00000065094	11_116674598_116674671	ENSMUSG00000020812	11_116671660_116675799	protein_coding	NA	NA	RF00213	CD-box	NA	TRUE
ENSMUSG00000077604	11_116674148_116674222	ENSMUSG00000020812	11_116671660_116675799	protein_coding	NA	NA	RF00213	CD-box	NA	TRUE
ENSMUSG00000065640	11_116672506_116672581	ENSMUSG00000020812	11_116671660_116675799	protein_coding	NA	NA	RF00213	CD-box	NA	TRUE
ENSMUSG00000088524	16_23108953_23109021	ENSMUSG00000022884	16_23107444_23114136	protein_coding	NA	NA	RF01299	CD-box	NA	FALSE
ENSMUSG00000064453	5_107904555_107904648	ENSMUSG00000058558	5_107900502_107909005	protein_coding	NA	NA	RF00068	CD-box	NA	TRUE
ENSMUSG00000080478	7_15938762_15938870	ENSMUSG00000041560	7_15936183_15946074	protein_coding	NA	NA	RF00603	CD-box	NA	TRUE
ENSMUSG00000065219	7_45127382_45127464	ENSMUSG00000074129	7_45125565_45128745	protein_coding	NA	NA	RF00133	CD-box	NA	TRUE
ENSMUSG00000065628	7_45126864_45126947	ENSMUSG00000074129	7_45125565_45128745	protein_coding	NA	NA	RF00133	CD-box	NA	TRUE
ENSMUSG00000065878	7_45126601_45126670	ENSMUSG00000074129	7_45125565_45128745	protein_coding	NA	NA	RF00147	CD-box	NA	TRUE
ENSMUSG00000065818	7_45126346_45126435	ENSMUSG00000074129	7_45125565_45128745	protein_coding	NA	NA	RF00211	CD-box	NA	TRUE
ENSMUSG00000064767	7_45123025_45123111	ENSMUSG00000003429	7_45122388_45124389	protein_coding	NA	NA	RF00211	CD-box	NA	TRUE
ENSMUSG00000064441	10_81178950_81179013	ENSMUSG00000034994	10_81176631_81182507	protein_coding	NA	NA	RF00440	CD-box	NA	TRUE
ENSMUSG00000065680	4_117154514_117154584	ENSMUSG00000047675	4_117153827_117156243	protein_coding	NA	NA	RF00212	CD-box	NA	TRUE
ENSMUSG00000064540	11_78181299_78181363	ENSMUSG00000058546	11_78180932_78183584	protein_coding	NA	NA	RF00150	CD-box	NA	TRUE
ENSMUSG00000065676	11_78183056_78183124	ENSMUSG00000058546	11_78180932_78183584	protein_coding	NA	NA	RF00150	CD-box	NA	TRUE
ENSMUSG00000064731	3_153910563_153910633	ENSMUSG00000038975	3_153907287_153913009	protein_coding	NA	NA	RF00279	CD-box	NA	TRUE
ENSMUSG00000065463	3_153912125_153912204	ENSMUSG00000038975	3_153907287_153913009	protein_coding	NA	NA	RF00279	CD-box	NA	TRUE
ENSMUSG00000077625	11_78181686_78181756	ENSMUSG00000058546	11_78180932_78183584	protein_coding	NA	NA	RF00266	CD-box	NA	TRUE
ENSMUSG00000092887	17_71640879_71640956	ENSMUSG00000041057	17_71616215_71659031	protein_coding	NA	NA	RF00325	CD-box	NA	TRUE
ENSMUSG00000092680	4_117155770_117155848	ENSMUSG00000047675	4_117153827_117156243	protein_coding	NA	NA	RF00157	CD-box	NA	TRUE
ENSMUSG00000065272	2_130278016_130278087	ENSMUSG00000027405	2_130274430_130279313	protein_coding	NA	NA	RF00274	CD-box	NA	TRUE
ENSMUSG00000064871	18_75001058_75001123	ENSMUSG00000062328	18_75000477_75003381	protein_coding	NA	NA	RF00151	CD-box	NA	TRUE
ENSMUSG00000064778	10_128084143_128084216	ENSMUSG00000025393	10_128083273_128090391	protein_coding	NA	NA	RF00273	CD-box	NA	TRUE
ENSMUSG00000065110	X_57391449_57391519	ENSMUSG00000031134	X_57383530_57393036	protein_coding	NA	NA	RF00270	CD-box	NA	TRUE
ENSMUSG00000077191	7_59978808_59978874	ENSMUSG00000000948	7_59974149_60005064	protein_coding	NA	NA	RF00570	CD-box	NA	TRUE
ENSMUSG00000077239	16_20684239_20684313	ENSMUSG00000045983	16_20668313_20692884	protein_coding	NA	NA	RF00572	CD-box	NA	TRUE
ENSMUSG00000077221	2_91596070_91596180	ENSMUSG00000040549	2_91526762_91620664	protein_coding	NA	NA	RF00573	CD-box	NA	TRUE
ENSMUSG00000064450	8_123103038_123103123	ENSMUSG00000000740	8_123102350_123105244	protein_coding	NA	NA	RF00324	CD-box	NA	TRUE
ENSMUSG00000077212	14_31014287_31014366	ENSMUSG00000042354	14_31012434_31019089	protein_coding	NA	NA	RF00574	CD-box	NA	TRUE
ENSMUSG00000077345	1_59691934_59692020	ENSMUSG00000026020	1_59684971_59719044	protein_coding	NA	NA	RF00575	CD-box	NA	TRUE
ENSMUSG00000077549	8_109839295_109839379	ENSMUSG00000031731	8_109778554_109864204	protein_coding	NA	NA	RF00576	HACA-box	NA	TRUE
ENSMUSG00000077737	15_5118404_5118484	ENSMUSG00000041841	15_5116613_5119140	protein_coding	NA	NA	RF00577	CD-box	NA	TRUE
ENSMUSG00000064984	3_86138791_86138858	ENSMUSG00000028081	3_86137940_86142702	protein_coding	NA	NA	RF00071	CD-box	NA	TRUE
ENSMUSG00000093044	14_52209785_52209894	ENSMUSG00000053754	14_52198151_52257723	protein_coding	NA	NA	RF00377	CD-box	NA	TRUE
ENSMUSG00000064823	1_86356261_86356330	ENSMUSG00000026234	1_86344719_86359400	protein_coding	NA	NA	RF00158	CD-box	NA	TRUE
ENSMUSG00000077734	15_80078498_80078591	ENSMUSG00000060036	15_80077794_80091868	protein_coding	NA	NA	RF00593	CD-box	NA	TRUE
ENSMUSG00000065196	4_130749634_130749706	ENSMUSG00000028580	4_130663321_130781564	protein_coding	NA	NA	RF00188	CD-box	NA	FALSE
ENSMUSG00000095472	7_44250135_44250224	ENSMUSG00000045411	7_44246722_44252319	protein_coding	NA	NA	RF00604	CD-box	NA	TRUE
ENSMUSG00000096296	7_44249852_44249941	ENSMUSG00000045411	7_44246722_44252319	protein_coding	NA	NA	RF00604	CD-box	NA	TRUE
ENSMUSG00000077756	2_37400047_37400157	ENSMUSG00000075376	2_37370069_37422903	protein_coding	NA	NA	RF00579	CD-box	NA	TRUE
ENSMUSG00000077493	11_74905424_74905516	ENSMUSG00000038335	11_74898071_74909342	protein_coding	NA	NA	RF00580	CD-box	NA	TRUE
ENSMUSG00000093289	17_71631281_71631365	ENSMUSG00000041057	17_71616215_71659031	protein_coding	NA	NA	RF00325	CD-box	NA	TRUE
ENSMUSG00000064780	11_48803139_48803206	ENSMUSG00000020372	11_48800332_48806434	protein_coding	NA	NA	RF00189	CD-box	NA	TRUE
ENSMUSG00000064725	11_48802032_48802112	ENSMUSG00000020372	11_48800332_48806434	protein_coding	NA	NA	RF00055	CD-box	NA	TRUE
ENSMUSG00000080469	10_62765576_62765640	ENSMUSG00000020074	10_62743928_62792368	protein_coding	NA	NA	RF00607	CD-box	NA	TRUE
ENSMUSG00000088693	13_31352980_31353094	ENSMUSG00000087140	13_31299628_31396579	lincRNA	NA	NA	RF00560	HACA-box	NA	FALSE
ENSMUSG00000077305	18_17034662_17034791	ENSMUSG00000087170	18_17019051_17137559	lincRNA	NA	NA	RF00560	HACA-box	NA	FALSE
ENSMUSG00000077682	6_56600818_56600949	ENSMUSG00000107494	6_56581203_56652487	lincRNA	NA	NA	RF00560	HACA-box	NA	FALSE
ENSMUSG00000088718	4_37297905_37298025	ENSMUSG00000086026	4_37249403_37332515	lincRNA	NA	NA	RF00560	HACA-box	NA	FALSE
ENSMUSG00000095772	9_88598348_88598419	ENSMUSG00000097073	9_88595325_88599516	lincRNA	NA	NA	RF00278	CD-box	NA	FALSE
ENSMUSG00000092764	5_149145724_149145821	ENSMUSG00000107388	5_149144263_149153540	lincRNA	NA	NA	RF00396	HACA-box	NA	FALSE
ENSMUSG00000064850	4_93545150_93545277	ENSMUSG00000084833	4_93453258_93671070	lincRNA	NA	NA	RF00420	HACA-box	NA	FALSE
ENSMUSG00000092819	18_33795164_33795295	ENSMUSG00000087590	18_33794892_33795986	lincRNA	NA	NA	RF00396	HACA-box	NA	TRUE
ENSMUSG00000096087	6_56583715_56583846	ENSMUSG00000107494	6_56581203_56652487	lincRNA	NA	NA	RF00560	HACA-box	NA	TRUE
ENSMUSG00000089027	3_120609966_120610093	ENSMUSG00000098097	3_120604109_120886733	lincRNA	NA	NA	RF00560	HACA-box	NA	FALSE
ENSMUSG00000088669	1_154080095_154080199	ENSMUSG00000100627	1_154037597_154117951	lincRNA	NA	NA	RF00560	HACA-box	NA	TRUE
ENSMUSG00000077522	5_39520976_39521104	ENSMUSG00000106741	5_39461749_39603574	lincRNA	NA	NA	RF00560	HACA-box	NA	FALSE
ENSMUSG00000077745	1_67257224_67257352	ENSMUSG00000086204	1_67249200_67323609	lincRNA	NA	NA	RF00560	HACA-box	NA	FALSE
ENSMUSG00000065097	4_132309465_132309600	ENSMUSG00000086290	4_132308678_132311024	lincRNA	NA	NA	RF00190	HACA-box	NA	FALSE
ENSMUSG00000093355	5_74093530_74093650	ENSMUSG00000053656	5_74093077_74094337	lincRNA	NA	NA	RF00568	HACA-box	NA	TRUE
ENSMUSG00000064604	4_132309941_132310069	ENSMUSG00000086290	4_132308678_132311024	lincRNA	NA	NA	RF00405	HACA-box	NA	TRUE
ENSMUSG00000064949	4_132310240_132310369	ENSMUSG00000086290	4_132308678_132311024	lincRNA	NA	NA	RF00420	HACA-box	NA	TRUE
ENSMUSG00000089317	15_32241853_32241923	ENSMUSG00000096956	15_32240565_32244662	lincRNA	NA	NA	RF01156	CD-box	NA	TRUE
ENSMUSG00000093178	1_9942463_9942549	ENSMUSG00000098234	1_9941959_9944118	lincRNA	NA	NA	RF00439	CD-box	NA	TRUE
ENSMUSG00000095205	5_23852210_23852280	ENSMUSG00000097180	5_23850597_23855038	lincRNA	NA	NA	RF00606	CD-box	NA	FALSE
ENSMUSG00000080615	4_132310691_132310764	ENSMUSG00000086290	4_132308678_132311024	lincRNA	NA	NA	RF00608	CD-box	NA	TRUE
ENSMUSG00000088294	12_109636012_109636084	ENSMUSG00000097451	12_109603940_109661716	processed_transcript	NA	NA	RF00181	CD-box	NA	FALSE
ENSMUSG00000084549	12_109649617_109649688	ENSMUSG00000097451	12_109603940_109661716	processed_transcript	NA	NA	RF00181	CD-box	NA	FALSE
ENSMUSG00000064496	12_109651424_109651496	ENSMUSG00000097451	12_109603940_109661716	processed_transcript	NA	NA	RF00181	CD-box	NA	FALSE
ENSMUSG00000064417	12_109656345_109656416	ENSMUSG00000097451	12_109603940_109661716	processed_transcript	NA	NA	RF00181	CD-box	NA	FALSE
ENSMUSG00000094994	7_59748956_59749049	ENSMUSG00000100826	7_59307924_59975759	processed_transcript	NA	NA	RF00108	CD-box	16	FALSE
ENSMUSG00000094997	7_59791844_59791937	ENSMUSG00000100826	7_59307924_59975759	processed_transcript	NA	NA	RF00108	CD-box	5	FALSE
ENSMUSG00000094998	7_59559599_59559677	ENSMUSG00000100826	7_59307924_59975759	processed_transcript	NA	NA	RF00105	CD-box	9	FALSE
ENSMUSG00000095374	7_59866788_59866881	ENSMUSG00000100826	7_59307924_59975759	processed_transcript	NA	NA	RF00108	CD-box	NA	FALSE
ENSMUSG00000095372	7_59447374_59447452	ENSMUSG00000100826	7_59307924_59975759	processed_transcript	NA	NA	RF00105	CD-box	6	FALSE
ENSMUSG00000095100	7_59771656_59771749	ENSMUSG00000100826	7_59307924_59975759	processed_transcript	NA	NA	RF00108	CD-box	NA	FALSE
ENSMUSG00000096430	7_59426795_59426873	ENSMUSG00000100826	7_59307924_59975759	processed_transcript	NA	NA	RF00105	CD-box	6	FALSE
ENSMUSG00000096431	7_59681055_59681148	ENSMUSG00000100826	7_59307924_59975759	processed_transcript	NA	NA	RF00108	CD-box	NA	FALSE
ENSMUSG00000096634	7_59897161_59897254	ENSMUSG00000100826	7_59307924_59975759	processed_transcript	NA	NA	RF00108	CD-box	NA	FALSE
ENSMUSG00000094389	7_59871864_59871957	ENSMUSG00000100826	7_59307924_59975759	processed_transcript	NA	NA	RF00108	CD-box	NA	FALSE
ENSMUSG00000096287	7_59525899_59525977	ENSMUSG00000100826	7_59307924_59975759	processed_transcript	NA	NA	RF00105	CD-box	NA	FALSE
ENSMUSG00000096285	7_59600776_59600854	ENSMUSG00000100826	7_59307924_59975759	processed_transcript	NA	NA	RF00105	CD-box	NA	FALSE
ENSMUSG00000096281	7_59510934_59511012	ENSMUSG00000100826	7_59307924_59975759	processed_transcript	NA	NA	RF00105	CD-box	12	FALSE
ENSMUSG00000096868	7_59799444_59799537	ENSMUSG00000100826	7_59307924_59975759	processed_transcript	NA	NA	RF00108	CD-box	NA	FALSE
ENSMUSG00000095660	7_59565218_59565296	ENSMUSG00000100826	7_59307924_59975759	processed_transcript	NA	NA	RF00105	CD-box	9	FALSE
ENSMUSG00000094890	7_59678509_59678602	ENSMUSG00000100826	7_59307924_59975759	processed_transcript	NA	NA	RF00108	CD-box	NA	FALSE
ENSMUSG00000094274	7_59904755_59904848	ENSMUSG00000100826	7_59307924_59975759	processed_transcript	NA	NA	RF00108	CD-box	NA	FALSE
ENSMUSG00000095031	7_59405330_59405408	ENSMUSG00000100826	7_59307924_59975759	processed_transcript	NA	NA	RF00105	CD-box	NA	FALSE
ENSMUSG00000064816	1_161036057_161036139	ENSMUSG00000053332	1_161034422_161038539	processed_transcript	NA	NA	RF00069	CD-box	NA	TRUE
ENSMUSG00000077772	7_59923034_59923122	ENSMUSG00000100826	7_59307924_59975759	processed_transcript	NA	NA	RF00108	CD-box	NA	TRUE
ENSMUSG00000094554	7_59606390_59606468	ENSMUSG00000100826	7_59307924_59975759	processed_transcript	NA	NA	RF00105	CD-box	NA	FALSE
ENSMUSG00000094550	7_59441762_59441840	ENSMUSG00000100826	7_59307924_59975759	processed_transcript	NA	NA	RF00105	CD-box	6	FALSE
ENSMUSG00000094960	7_59711009_59711102	ENSMUSG00000100826	7_59307924_59975759	processed_transcript	NA	NA	RF00108	CD-box	NA	FALSE
ENSMUSG00000095501	7_59608262_59608340	ENSMUSG00000100826	7_59307924_59975759	processed_transcript	NA	NA	RF00105	CD-box	12	FALSE
ENSMUSG00000064513	11_6528033_6528165	ENSMUSG00000085156	11_6525591_6528760	processed_transcript	NA	NA	RF00411	HACA-box	NA	TRUE
ENSMUSG00000080463	1_161035850_161035911	ENSMUSG00000053332	1_161034422_161038539	processed_transcript	NA	NA	RF00612	CD-box	NA	TRUE
ENSMUSG00000077681	7_59347337_59347424	ENSMUSG00000100826	7_59307924_59975759	processed_transcript	NA	NA	RF00105	CD-box	NA	FALSE
ENSMUSG00000096048	7_59454855_59454933	ENSMUSG00000100826	7_59307924_59975759	processed_transcript	NA	NA	RF00105	CD-box	NA	FALSE
ENSMUSG00000096041	7_59471904_59471982	ENSMUSG00000100826	7_59307924_59975759	processed_transcript	NA	NA	RF00105	CD-box	12	FALSE
ENSMUSG00000094625	7_59462548_59462626	ENSMUSG00000100826	7_59307924_59975759	processed_transcript	NA	NA	RF00105	CD-box	12	FALSE
ENSMUSG00000096231	7_59713534_59713625	ENSMUSG00000100826	7_59307924_59975759	processed_transcript	NA	NA	RF00108	CD-box	NA	FALSE
ENSMUSG00000094458	7_59533386_59533464	ENSMUSG00000100826	7_59307924_59975759	processed_transcript	NA	NA	RF00105	CD-box	12	FALSE
ENSMUSG00000095587	7_59585806_59585884	ENSMUSG00000100826	7_59307924_59975759	processed_transcript	NA	NA	RF00105	CD-box	9	FALSE
ENSMUSG00000095581	7_59464420_59464498	ENSMUSG00000100826	7_59307924_59975759	processed_transcript	NA	NA	RF00105	CD-box	12	FALSE
ENSMUSG00000093869	7_59781780_59781873	ENSMUSG00000100826	7_59307924_59975759	processed_transcript	NA	NA	RF00108	CD-box	NA	FALSE
ENSMUSG00000093860	7_59481219_59481297	ENSMUSG00000100826	7_59307924_59975759	processed_transcript	NA	NA	RF00105	CD-box	13	FALSE
ENSMUSG00000094847	7_59578319_59578397	ENSMUSG00000100826	7_59307924_59975759	processed_transcript	NA	NA	RF00105	CD-box	9	FALSE
ENSMUSG00000065782	19_8725341_8725409	ENSMUSG00000108414	19_8723475_8726443	processed_transcript	NA	NA	RF00088	CD-box	NA	TRUE
ENSMUSG00000065378	19_8725092_8725156	ENSMUSG00000108414	19_8723475_8726443	processed_transcript	NA	NA	RF00070	CD-box	NA	FALSE
ENSMUSG00000094109	7_59764088_59764181	ENSMUSG00000100826	7_59307924_59975759	processed_transcript	NA	NA	RF00108	CD-box	NA	FALSE
ENSMUSG00000096462	7_59806995_59807088	ENSMUSG00000100826	7_59307924_59975759	processed_transcript	NA	NA	RF00108	CD-box	NA	FALSE
ENSMUSG00000093943	7_59475622_59475700	ENSMUSG00000100826	7_59307924_59975759	processed_transcript	NA	NA	RF00105	CD-box	12	FALSE
ENSMUSG00000095045	7_59774190_59774283	ENSMUSG00000100826	7_59307924_59975759	processed_transcript	NA	NA	RF00108	CD-box	NA	FALSE
ENSMUSG00000096660	7_59743912_59744005	ENSMUSG00000100826	7_59307924_59975759	processed_transcript	NA	NA	RF00108	CD-box	NA	FALSE
ENSMUSG00000094524	7_59520284_59520362	ENSMUSG00000100826	7_59307924_59975759	processed_transcript	NA	NA	RF00105	CD-box	12	FALSE
ENSMUSG00000094522	7_59612005_59612083	ENSMUSG00000100826	7_59307924_59975759	processed_transcript	NA	NA	RF00105	CD-box	12	FALSE
ENSMUSG00000095639	7_59786818_59786911	ENSMUSG00000100826	7_59307924_59975759	processed_transcript	NA	NA	RF00108	CD-box	NA	FALSE
ENSMUSG00000096799	7_59375713_59375791	ENSMUSG00000100826	7_59307924_59975759	processed_transcript	NA	NA	RF00105	CD-box	10	FALSE
ENSMUSG00000096305	7_59733770_59733863	ENSMUSG00000100826	7_59307924_59975759	processed_transcript	NA	NA	RF00108	CD-box	NA	FALSE
ENSMUSG00000094610	7_59449243_59449321	ENSMUSG00000100826	7_59307924_59975759	processed_transcript	NA	NA	RF00105	CD-box	NA	FALSE
ENSMUSG00000096502	7_59718588_59718681	ENSMUSG00000100826	7_59307924_59975759	processed_transcript	NA	NA	RF00108	CD-box	3	FALSE
ENSMUSG00000094407	7_59705968_59706061	ENSMUSG00000100826	7_59307924_59975759	processed_transcript	NA	NA	RF00108	CD-box	NA	FALSE
ENSMUSG00000093830	7_59424924_59425002	ENSMUSG00000100826	7_59307924_59975759	processed_transcript	NA	NA	RF00105	CD-box	NA	FALSE
ENSMUSG00000084667	1_161036682_161036741	ENSMUSG00000053332	1_161034422_161038539	processed_transcript	NA	NA	RF00287	CD-box	NA	FALSE
ENSMUSG00000065304	5_129789539_129789673	ENSMUSG00000029447	5_129786998_129846371	processed_transcript	NA	NA	RF00414	HACA-box	NA	TRUE
ENSMUSG00000065305	19_8725594_8725660	ENSMUSG00000108414	19_8723475_8726443	processed_transcript	NA	NA	RF00089	CD-box	NA	TRUE
ENSMUSG00000075726	7_59483074_59483152	ENSMUSG00000100826	7_59307924_59975759	processed_transcript	NA	NA	RF00105	CD-box	NA	FALSE
ENSMUSG00000094150	7_59726161_59726254	ENSMUSG00000100826	7_59307924_59975759	processed_transcript	NA	NA	RF00108	CD-box	NA	FALSE
ENSMUSG00000095357	7_59561472_59561550	ENSMUSG00000100826	7_59307924_59975759	processed_transcript	NA	NA	RF00105	CD-box	9	FALSE
ENSMUSG00000096185	7_59537128_59537206	ENSMUSG00000100826	7_59307924_59975759	processed_transcript	NA	NA	RF00105	CD-box	2	FALSE
ENSMUSG00000096454	7_59514667_59514745	ENSMUSG00000100826	7_59307924_59975759	processed_transcript	NA	NA	RF00105	CD-box	7	FALSE
ENSMUSG00000096865	7_59759026_59759119	ENSMUSG00000100826	7_59307924_59975759	processed_transcript	NA	NA	RF00108	CD-box	NA	FALSE
ENSMUSG00000094723	7_59417457_59417535	ENSMUSG00000100826	7_59307924_59975759	processed_transcript	NA	NA	RF00105	CD-box	12	FALSE
ENSMUSG00000093974	7_59861731_59861824	ENSMUSG00000100826	7_59307924_59975759	processed_transcript	NA	NA	RF00108	CD-box	NA	FALSE
ENSMUSG00000093971	7_59889593_59889686	ENSMUSG00000100826	7_59307924_59975759	processed_transcript	NA	NA	RF00108	CD-box	NA	FALSE
ENSMUSG00000094218	7_59766611_59766704	ENSMUSG00000100826	7_59307924_59975759	processed_transcript	NA	NA	RF00108	CD-box	NA	FALSE
ENSMUSG00000094213	7_59512795_59512873	ENSMUSG00000100826	7_59307924_59975759	processed_transcript	NA	NA	RF00105	CD-box	NA	FALSE
ENSMUSG00000094059	7_59434277_59434355	ENSMUSG00000100826	7_59307924_59975759	processed_transcript	NA	NA	RF00105	CD-box	NA	FALSE
ENSMUSG00000089509	12_109633768_109633842	ENSMUSG00000097451	12_109603940_109661716	processed_transcript	NA	NA	RF00181	CD-box	NA	FALSE
ENSMUSG00000065013	12_109653033_109653104	ENSMUSG00000097451	12_109603940_109661716	processed_transcript	NA	NA	RF00181	CD-box	NA	FALSE
ENSMUSG00000096313	7_59881989_59882082	ENSMUSG00000100826	7_59307924_59975759	processed_transcript	NA	NA	RF00108	CD-box	NA	FALSE
ENSMUSG00000094573	7_59874380_59874473	ENSMUSG00000100826	7_59307924_59975759	processed_transcript	NA	NA	RF00108	CD-box	NA	FALSE
ENSMUSG00000095220	7_59617612_59617690	ENSMUSG00000100826	7_59307924_59975759	processed_transcript	NA	NA	RF00105	CD-box	12	FALSE
ENSMUSG00000094903	7_59604519_59604597	ENSMUSG00000100826	7_59307924_59975759	processed_transcript	NA	NA	RF00105	CD-box	12	FALSE
ENSMUSG00000087885	12_109643748_109643818	ENSMUSG00000097451	12_109603940_109661716	processed_transcript	NA	NA	RF00181	CD-box	NA	FALSE
ENSMUSG00000094438	7_59568964_59569042	ENSMUSG00000100826	7_59307924_59975759	processed_transcript	NA	NA	RF00105	CD-box	9	FALSE
ENSMUSG00000093802	7_59804471_59804564	ENSMUSG00000100826	7_59307924_59975759	processed_transcript	NA	NA	RF00108	CD-box	5	FALSE
ENSMUSG00000095091	7_59387953_59388031	ENSMUSG00000100826	7_59307924_59975759	processed_transcript	NA	NA	RF00105	CD-box	NA	FALSE
ENSMUSG00000096067	7_59544615_59544693	ENSMUSG00000100826	7_59307924_59975759	processed_transcript	NA	NA	RF00105	CD-box	9	FALSE
ENSMUSG00000096390	7_59439891_59439969	ENSMUSG00000100826	7_59307924_59975759	processed_transcript	NA	NA	RF00105	CD-box	6	FALSE
ENSMUSG00000096392	7_59570835_59570913	ENSMUSG00000100826	7_59307924_59975759	processed_transcript	NA	NA	RF00105	CD-box	9	FALSE
ENSMUSG00000094642	7_59899687_59899780	ENSMUSG00000100826	7_59307924_59975759	processed_transcript	NA	NA	RF00108	CD-box	NA	FALSE
ENSMUSG00000094987	7_59869330_59869423	ENSMUSG00000100826	7_59307924_59975759	processed_transcript	NA	NA	RF00108	CD-box	NA	FALSE
ENSMUSG00000095734	7_59708469_59708562	ENSMUSG00000100826	7_59307924_59975759	processed_transcript	NA	NA	RF00108	CD-box	NA	FALSE
ENSMUSG00000093929	7_59673461_59673554	ENSMUSG00000100826	7_59307924_59975759	processed_transcript	NA	NA	RF00108	CD-box	NA	FALSE
ENSMUSG00000095418	7_59370106_59370184	ENSMUSG00000100826	7_59307924_59975759	processed_transcript	NA	NA	RF00105	CD-box	10	FALSE
ENSMUSG00000064405	2_158359798_158359929	ENSMUSG00000085385	2_158353700_158361580	processed_transcript	NA	NA	RF00056	HACA-box	NA	TRUE
ENSMUSG00000096291	7_59389820_59389898	ENSMUSG00000100826	7_59307924_59975759	processed_transcript	NA	NA	RF00105	CD-box	NA	FALSE
ENSMUSG00000094129	7_59583934_59584012	ENSMUSG00000100826	7_59307924_59975759	processed_transcript	NA	NA	RF00105	CD-box	9	FALSE
ENSMUSG00000095389	7_59736313_59736406	ENSMUSG00000100826	7_59307924_59975759	processed_transcript	NA	NA	RF00108	CD-box	NA	FALSE
ENSMUSG00000095021	7_59563345_59563423	ENSMUSG00000100826	7_59307924_59975759	processed_transcript	NA	NA	RF00105	CD-box	9	FALSE
ENSMUSG00000096648	7_59460677_59460755	ENSMUSG00000100826	7_59307924_59975759	processed_transcript	NA	NA	RF00105	CD-box	12	FALSE
ENSMUSG00000095924	7_59557727_59557805	ENSMUSG00000100826	7_59307924_59975759	processed_transcript	NA	NA	RF00105	CD-box	9	FALSE
ENSMUSG00000095491	7_59410933_59411011	ENSMUSG00000100826	7_59307924_59975759	processed_transcript	NA	NA	RF00105	CD-box	NA	FALSE
ENSMUSG00000096565	7_59598904_59598982	ENSMUSG00000100826	7_59307924_59975759	processed_transcript	NA	NA	RF00105	CD-box	NA	FALSE
ENSMUSG00000095511	7_59610133_59610211	ENSMUSG00000100826	7_59307924_59975759	processed_transcript	NA	NA	RF00105	CD-box	NA	FALSE
ENSMUSG00000096159	7_59683586_59683679	ENSMUSG00000100826	7_59307924_59975759	processed_transcript	NA	NA	RF00108	CD-box	NA	FALSE
ENSMUSG00000093002	7_112618096_112618225	ENSMUSG00000085945	7_112613468_112680058	processed_transcript	NA	NA	RF00560	HACA-box	NA	FALSE
ENSMUSG00000096447	7_59538998_59539076	ENSMUSG00000100826	7_59307924_59975759	processed_transcript	NA	NA	RF00105	CD-box	12	FALSE
ENSMUSG00000094636	7_59529643_59529721	ENSMUSG00000100826	7_59307924_59975759	processed_transcript	NA	NA	RF00105	CD-box	12	FALSE
ENSMUSG00000094631	7_59357021_59357099	ENSMUSG00000100826	7_59307924_59975759	processed_transcript	NA	NA	RF00105	CD-box	14	FALSE
ENSMUSG00000096248	7_59698307_59698400	ENSMUSG00000100826	7_59307924_59975759	processed_transcript	NA	NA	RF00108	CD-box	NA	FALSE
ENSMUSG00000094465	7_59349536_59349614	ENSMUSG00000100826	7_59307924_59975759	processed_transcript	NA	NA	RF00105	CD-box	NA	FALSE
ENSMUSG00000093854	7_59518411_59518489	ENSMUSG00000100826	7_59307924_59975759	processed_transcript	NA	NA	RF00105	CD-box	NA	FALSE
ENSMUSG00000089591	4_118980318_118980442	ENSMUSG00000085895	4_118971297_118999458	processed_transcript	NA	NA	RF00560	HACA-box	NA	FALSE
ENSMUSG00000065362	2_158356424_158356554	ENSMUSG00000085385	2_158353700_158361580	processed_transcript	NA	NA	RF00056	HACA-box	NA	TRUE
ENSMUSG00000095425	7_59362628_59362706	ENSMUSG00000100826	7_59307924_59975759	processed_transcript	NA	NA	RF00105	CD-box	NA	FALSE
ENSMUSG00000095428	7_59438019_59438097	ENSMUSG00000100826	7_59307924_59975759	processed_transcript	NA	NA	RF00105	CD-box	NA	FALSE
ENSMUSG00000065281	19_8724531_8724602	ENSMUSG00000108414	19_8723475_8726443	processed_transcript	NA	NA	RF00086	CD-box	NA	TRUE
ENSMUSG00000065280	19_8724868_8724943	ENSMUSG00000108414	19_8723475_8726443	processed_transcript	NA	NA	RF00085	CD-box	NA	TRUE
ENSMUSG00000093958	7_59507198_59507276	ENSMUSG00000100826	7_59307924_59975759	processed_transcript	NA	NA	RF00105	CD-box	NA	FALSE
ENSMUSG00000096677	7_59728681_59728774	ENSMUSG00000100826	7_59307924_59975759	processed_transcript	NA	NA	RF00108	CD-box	NA	FALSE
ENSMUSG00000095911	7_59415590_59415668	ENSMUSG00000100826	7_59307924_59975759	processed_transcript	NA	NA	RF00105	CD-box	12	FALSE
ENSMUSG00000064452	12_109631074_109631148	ENSMUSG00000097451	12_109603940_109661716	processed_transcript	NA	NA	RF00181	CD-box	NA	FALSE
ENSMUSG00000094513	7_59445503_59445581	ENSMUSG00000100826	7_59307924_59975759	processed_transcript	NA	NA	RF00105	CD-box	6	FALSE
ENSMUSG00000096821	7_59572707_59572785	ENSMUSG00000100826	7_59307924_59975759	processed_transcript	NA	NA	RF00105	CD-box	9	FALSE
ENSMUSG00000095628	7_59535256_59535334	ENSMUSG00000100826	7_59307924_59975759	processed_transcript	NA	NA	RF00105	CD-box	12	FALSE
ENSMUSG00000094236	7_59695744_59695837	ENSMUSG00000100826	7_59307924_59975759	processed_transcript	NA	NA	RF00108	CD-box	NA	FALSE
ENSMUSG00000095542	7_59746425_59746518	ENSMUSG00000100826	7_59307924_59975759	processed_transcript	NA	NA	RF00108	CD-box	NA	FALSE
ENSMUSG00000096161	7_59443631_59443709	ENSMUSG00000100826	7_59307924_59975759	processed_transcript	NA	NA	RF00105	CD-box	NA	FALSE
ENSMUSG00000094037	7_59567091_59567169	ENSMUSG00000100826	7_59307924_59975759	processed_transcript	NA	NA	RF00105	CD-box	9	FALSE
ENSMUSG00000094034	7_59358890_59358968	ENSMUSG00000100826	7_59307924_59975759	processed_transcript	NA	NA	RF00105	CD-box	NA	FALSE
ENSMUSG00000094032	7_59546487_59546565	ENSMUSG00000100826	7_59307924_59975759	processed_transcript	NA	NA	RF00105	CD-box	9	FALSE
ENSMUSG00000094038	7_59366366_59366444	ENSMUSG00000100826	7_59307924_59975759	processed_transcript	NA	NA	RF00105	CD-box	10	FALSE
ENSMUSG00000094039	7_59887057_59887150	ENSMUSG00000100826	7_59307924_59975759	processed_transcript	NA	NA	RF00108	CD-box	NA	FALSE
ENSMUSG00000095997	7_59494300_59494378	ENSMUSG00000100826	7_59307924_59975759	processed_transcript	NA	NA	RF00105	CD-box	12	FALSE
ENSMUSG00000096082	7_59721125_59721218	ENSMUSG00000100826	7_59307924_59975759	processed_transcript	NA	NA	RF00108	CD-box	3	FALSE
ENSMUSG00000094599	7_59892111_59892204	ENSMUSG00000100826	7_59307924_59975759	processed_transcript	NA	NA	RF00108	CD-box	NA	FALSE
ENSMUSG00000094922	7_59597035_59597113	ENSMUSG00000100826	7_59307924_59975759	processed_transcript	NA	NA	RF00105	CD-box	12	FALSE
ENSMUSG00000094923	7_59751489_59751582	ENSMUSG00000100826	7_59307924_59975759	processed_transcript	NA	NA	RF00108	CD-box	NA	FALSE
ENSMUSG00000093824	7_59409063_59409141	ENSMUSG00000100826	7_59307924_59975759	processed_transcript	NA	NA	RF00105	CD-box	NA	FALSE
ENSMUSG00000093981	7_59391690_59391768	ENSMUSG00000100826	7_59307924_59975759	processed_transcript	NA	NA	RF00105	CD-box	7	FALSE
ENSMUSG00000096913	7_59393561_59393639	ENSMUSG00000100826	7_59307924_59975759	processed_transcript	NA	NA	RF00105	CD-box	12	FALSE
ENSMUSG00000094667	7_59421187_59421265	ENSMUSG00000100826	7_59307924_59975759	processed_transcript	NA	NA	RF00105	CD-box	12	FALSE
ENSMUSG00000084691	12_109646129_109646202	ENSMUSG00000097451	12_109603940_109661716	processed_transcript	NA	NA	RF00181	CD-box	NA	FALSE
ENSMUSG00000089517	12_109641022_109641094	ENSMUSG00000097451	12_109603940_109661716	processed_transcript	NA	NA	RF00181	CD-box	NA	FALSE
ENSMUSG00000094308	7_59477493_59477571	ENSMUSG00000100826	7_59307924_59975759	processed_transcript	NA	NA	RF00105	CD-box	13	FALSE
ENSMUSG00000094148	7_59580191_59580269	ENSMUSG00000100826	7_59307924_59975759	processed_transcript	NA	NA	RF00105	CD-box	9	FALSE
ENSMUSG00000064377	7_59344073_59344151	ENSMUSG00000100826	7_59307924_59975759	processed_transcript	NA	NA	RF00105	CD-box	NA	FALSE
ENSMUSG00000096046	7_59360760_59360838	ENSMUSG00000100826	7_59307924_59975759	processed_transcript	NA	NA	RF00105	CD-box	NA	FALSE
ENSMUSG00000077645	7_59458815_59458883	ENSMUSG00000100826	7_59307924_59975759	processed_transcript	NA	NA	RF00105	CD-box	NA	FALSE
ENSMUSG00000094753	7_59602647_59602725	ENSMUSG00000100826	7_59307924_59975759	processed_transcript	NA	NA	RF00105	CD-box	9	FALSE
ENSMUSG00000095479	7_59776724_59776817	ENSMUSG00000100826	7_59307924_59975759	processed_transcript	NA	NA	RF00108	CD-box	NA	FALSE
ENSMUSG00000095476	7_59473776_59473854	ENSMUSG00000100826	7_59307924_59975759	processed_transcript	NA	NA	RF00105	CD-box	NA	FALSE
ENSMUSG00000096814	7_59540870_59540948	ENSMUSG00000100826	7_59307924_59975759	processed_transcript	NA	NA	RF00105	CD-box	2	FALSE
ENSMUSG00000096812	7_59582063_59582140	ENSMUSG00000100826	7_59307924_59975759	processed_transcript	NA	NA	RF00105	CD-box	NA	FALSE
ENSMUSG00000096811	7_59452983_59453061	ENSMUSG00000100826	7_59307924_59975759	processed_transcript	NA	NA	RF00105	CD-box	NA	FALSE
ENSMUSG00000075968	7_59555854_59555932	ENSMUSG00000100826	7_59307924_59975759	processed_transcript	NA	NA	RF00105	CD-box	9	FALSE
ENSMUSG00000095671	7_59492432_59492510	ENSMUSG00000100826	7_59307924_59975759	processed_transcript	NA	NA	RF00105	CD-box	12	FALSE
ENSMUSG00000094888	7_59436149_59436227	ENSMUSG00000100826	7_59307924_59975759	processed_transcript	NA	NA	RF00105	CD-box	NA	FALSE
ENSMUSG00000094883	7_59364496_59364574	ENSMUSG00000100826	7_59307924_59975759	processed_transcript	NA	NA	RF00105	CD-box	NA	FALSE
ENSMUSG00000096136	7_59595165_59595243	ENSMUSG00000100826	7_59307924_59975759	processed_transcript	NA	NA	RF00105	CD-box	12	FALSE
ENSMUSG00000094069	7_59700878_59700971	ENSMUSG00000100826	7_59307924_59975759	processed_transcript	NA	NA	RF00108	CD-box	NA	FALSE
ENSMUSG00000094068	7_59353283_59353361	ENSMUSG00000100826	7_59307924_59975759	processed_transcript	NA	NA	RF00105	CD-box	NA	FALSE
ENSMUSG00000094060	7_59779250_59779343	ENSMUSG00000100826	7_59307924_59975759	processed_transcript	NA	NA	RF00108	CD-box	NA	FALSE
ENSMUSG00000095009	7_59470034_59470112	ENSMUSG00000100826	7_59307924_59975759	processed_transcript	NA	NA	RF00105	CD-box	NA	FALSE
ENSMUSG00000095945	7_59576449_59576527	ENSMUSG00000100826	7_59307924_59975759	processed_transcript	NA	NA	RF00105	CD-box	NA	FALSE
ENSMUSG00000096306	7_59542742_59542820	ENSMUSG00000100826	7_59307924_59975759	processed_transcript	NA	NA	RF00105	CD-box	12	FALSE
ENSMUSG00000096302	7_59769138_59769231	ENSMUSG00000100826	7_59307924_59975759	processed_transcript	NA	NA	RF00108	CD-box	16	FALSE
ENSMUSG00000094548	7_59430536_59430614	ENSMUSG00000100826	7_59307924_59975759	processed_transcript	NA	NA	RF00105	CD-box	NA	FALSE
ENSMUSG00000094565	7_59414091_59414169	ENSMUSG00000100826	7_59307924_59975759	processed_transcript	NA	NA	RF00105	CD-box	NA	FALSE
ENSMUSG00000094567	7_59531515_59531593	ENSMUSG00000100826	7_59307924_59975759	processed_transcript	NA	NA	RF00105	CD-box	12	FALSE
ENSMUSG00000095739	7_59371975_59372053	ENSMUSG00000100826	7_59307924_59975759	processed_transcript	NA	NA	RF00105	CD-box	NA	FALSE
ENSMUSG00000096070	7_59754002_59754095	ENSMUSG00000100826	7_59307924_59975759	processed_transcript	NA	NA	RF00108	CD-box	NA	FALSE
ENSMUSG00000064679	12_109657125_109657196	ENSMUSG00000097451	12_109603940_109661716	processed_transcript	NA	NA	RF00181	CD-box	NA	FALSE
ENSMUSG00000095828	7_59419323_59419401	ENSMUSG00000100826	7_59307924_59975759	processed_transcript	NA	NA	RF00105	CD-box	NA	FALSE
ENSMUSG00000094442	7_59591422_59591500	ENSMUSG00000100826	7_59307924_59975759	processed_transcript	NA	NA	RF00105	CD-box	9	FALSE
ENSMUSG00000093870	7_59516539_59516617	ENSMUSG00000100826	7_59307924_59975759	processed_transcript	NA	NA	RF00105	CD-box	7	FALSE
ENSMUSG00000095314	7_59498041_59498119	ENSMUSG00000100826	7_59307924_59975759	processed_transcript	NA	NA	RF00105	CD-box	12	FALSE
ENSMUSG00000095310	7_59412802_59412880	ENSMUSG00000100826	7_59307924_59975759	processed_transcript	NA	NA	RF00105	CD-box	12	FALSE
ENSMUSG00000094837	7_59761554_59761647	ENSMUSG00000100826	7_59307924_59975759	processed_transcript	NA	NA	RF00108	CD-box	16	FALSE
ENSMUSG00000094831	7_59784293_59784386	ENSMUSG00000100826	7_59307924_59975759	processed_transcript	NA	NA	RF00108	CD-box	5	FALSE
ENSMUSG00000077615	7_59342226_59342294	ENSMUSG00000100826	7_59307924_59975759	processed_transcript	NA	NA	RF00105	CD-box	NA	FALSE
ENSMUSG00000094765	7_59509068_59509146	ENSMUSG00000100826	7_59307924_59975759	processed_transcript	NA	NA	RF00105	CD-box	12	FALSE
ENSMUSG00000095402	7_59552109_59552187	ENSMUSG00000100826	7_59307924_59975759	processed_transcript	NA	NA	RF00105	CD-box	9	FALSE
ENSMUSG00000096845	7_59794360_59794453	ENSMUSG00000100826	7_59307924_59975759	processed_transcript	NA	NA	RF00108	CD-box	NA	FALSE
ENSMUSG00000095641	7_59864240_59864333	ENSMUSG00000100826	7_59307924_59975759	processed_transcript	NA	NA	RF00108	CD-box	NA	FALSE
ENSMUSG00000096496	7_59379451_59379529	ENSMUSG00000100826	7_59307924_59975759	processed_transcript	NA	NA	RF00105	CD-box	NA	FALSE
ENSMUSG00000094093	7_59524028_59524105	ENSMUSG00000100826	7_59307924_59975759	processed_transcript	NA	NA	RF00105	CD-box	NA	FALSE
ENSMUSG00000094095	7_59347681_59347759	ENSMUSG00000100826	7_59307924_59975759	processed_transcript	NA	NA	RF00105	CD-box	NA	FALSE
ENSMUSG00000096359	7_59613876_59613954	ENSMUSG00000100826	7_59307924_59975759	processed_transcript	NA	NA	RF00105	CD-box	12	FALSE
ENSMUSG00000094538	7_59466292_59466370	ENSMUSG00000100826	7_59307924_59975759	processed_transcript	NA	NA	RF00105	CD-box	12	FALSE
ENSMUSG00000096595	7_59550238_59550316	ENSMUSG00000100826	7_59307924_59975759	processed_transcript	NA	NA	RF00105	CD-box	12	FALSE
ENSMUSG00000092687	17_34952013_34952075	ENSMUSG00000092203	17_34950238_34952471	processed_transcript	NA	NA	RF00282	CD-box	NA	TRUE
ENSMUSG00000065228	1_161038308_161038383	ENSMUSG00000053332	1_161034422_161038539	processed_transcript	NA	NA	RF00136	CD-box	NA	TRUE
ENSMUSG00000096148	7_59703427_59703520	ENSMUSG00000100826	7_59307924_59975759	processed_transcript	NA	NA	RF00108	CD-box	NA	FALSE
ENSMUSG00000094099	7_59522156_59522233	ENSMUSG00000100826	7_59307924_59975759	processed_transcript	NA	NA	RF00105	CD-box	NA	FALSE
ENSMUSG00000095764	7_59553981_59554059	ENSMUSG00000100826	7_59307924_59975759	processed_transcript	NA	NA	RF00105	CD-box	9	FALSE
ENSMUSG00000064721	19_8723993_8724064	ENSMUSG00000108414	19_8723475_8726443	processed_transcript	NA	NA	RF00054	CD-box	NA	TRUE
ENSMUSG00000094609	7_59619017_59619095	ENSMUSG00000100826	7_59307924_59975759	processed_transcript	NA	NA	RF00105	CD-box	NA	FALSE
ENSMUSG00000094604	7_59451115_59451193	ENSMUSG00000100826	7_59307924_59975759	processed_transcript	NA	NA	RF00105	CD-box	NA	FALSE
ENSMUSG00000065392	19_8724251_8724325	ENSMUSG00000108414	19_8723475_8726443	processed_transcript	NA	NA	RF00087	CD-box	NA	TRUE
ENSMUSG00000094476	7_59351409_59351487	ENSMUSG00000100826	7_59307924_59975759	processed_transcript	NA	NA	RF00105	CD-box	NA	FALSE
ENSMUSG00000096057	7_59731223_59731316	ENSMUSG00000100826	7_59307924_59975759	processed_transcript	NA	NA	RF00108	CD-box	NA	FALSE
ENSMUSG00000096028	7_59593294_59593372	ENSMUSG00000100826	7_59307924_59975759	processed_transcript	NA	NA	RF00105	CD-box	9	FALSE
ENSMUSG00000096683	7_59428665_59428743	ENSMUSG00000100826	7_59307924_59975759	processed_transcript	NA	NA	RF00105	CD-box	NA	FALSE
ENSMUSG00000064995	2_158358360_158358472	ENSMUSG00000085385	2_158353700_158361580	processed_transcript	NA	NA	RF00056	HACA-box	NA	TRUE
ENSMUSG00000095155	7_59741373_59741466	ENSMUSG00000100826	7_59307924_59975759	processed_transcript	NA	NA	RF00108	CD-box	16	FALSE
ENSMUSG00000094364	7_59468163_59468241	ENSMUSG00000100826	7_59307924_59975759	processed_transcript	NA	NA	RF00105	CD-box	12	FALSE
ENSMUSG00000077250	6_8501236_8501356	ENSMUSG00000087305	6_8488795_8510430	processed_transcript	NA	NA	RF00302	HACA-box	NA	FALSE
ENSMUSG00000095691	7_59902213_59902306	ENSMUSG00000100826	7_59307924_59975759	processed_transcript	NA	NA	RF00108	CD-box	NA	FALSE
ENSMUSG00000095342	7_59373844_59373922	ENSMUSG00000100826	7_59307924_59975759	processed_transcript	NA	NA	RF00105	CD-box	NA	FALSE
ENSMUSG00000095349	7_59796905_59796997	ENSMUSG00000100826	7_59307924_59975759	processed_transcript	NA	NA	RF00108	CD-box	NA	FALSE
ENSMUSG00000096191	9_88857693_88857764	ENSMUSG00000097177	9_88840236_88858870	processed_transcript	NA	NA	RF00278	CD-box	NA	FALSE
ENSMUSG00000096190	7_59884499_59884592	ENSMUSG00000100826	7_59307924_59975759	processed_transcript	NA	NA	RF00108	CD-box	NA	FALSE
ENSMUSG00000095060	7_59723644_59723737	ENSMUSG00000100826	7_59307924_59975759	processed_transcript	NA	NA	RF00108	CD-box	3	FALSE
ENSMUSG00000096605	7_59479347_59479425	ENSMUSG00000100826	7_59307924_59975759	processed_transcript	NA	NA	RF00105	CD-box	NA	FALSE
ENSMUSG00000096604	7_59801956_59802049	ENSMUSG00000100826	7_59307924_59975759	processed_transcript	NA	NA	RF00108	CD-box	NA	FALSE
ENSMUSG00000095458	7_59879459_59879552	ENSMUSG00000100826	7_59307924_59975759	processed_transcript	NA	NA	RF00108	CD-box	NA	FALSE
ENSMUSG00000064440	1_161035394_161035473	ENSMUSG00000053332	1_161034422_161038539	processed_transcript	NA	NA	RF00284	CD-box	NA	FALSE
ENSMUSG00000094508	7_59368236_59368314	ENSMUSG00000100826	7_59307924_59975759	processed_transcript	NA	NA	RF00105	CD-box	NA	FALSE
ENSMUSG00000095618	7_59789331_59789424	ENSMUSG00000100826	7_59307924_59975759	processed_transcript	NA	NA	RF00108	CD-box	NA	FALSE
ENSMUSG00000096110	7_59716059_59716152	ENSMUSG00000100826	7_59307924_59975759	processed_transcript	NA	NA	RF00108	CD-box	NA	FALSE
ENSMUSG00000094049	7_59490561_59490639	ENSMUSG00000100826	7_59307924_59975759	processed_transcript	NA	NA	RF00105	CD-box	9	FALSE
ENSMUSG00000094048	7_59589548_59589626	ENSMUSG00000100826	7_59307924_59975759	processed_transcript	NA	NA	RF00105	CD-box	9	FALSE
ENSMUSG00000096095	7_59738848_59738941	ENSMUSG00000100826	7_59307924_59975759	processed_transcript	NA	NA	RF00108	CD-box	NA	FALSE
ENSMUSG00000096090	7_59548359_59548437	ENSMUSG00000100826	7_59307924_59975759	processed_transcript	NA	NA	RF00105	CD-box	12	FALSE
ENSMUSG00000096324	7_59488689_59488767	ENSMUSG00000100826	7_59307924_59975759	processed_transcript	NA	NA	RF00105	CD-box	NA	FALSE
ENSMUSG00000096328	7_59423055_59423133	ENSMUSG00000100826	7_59307924_59975759	processed_transcript	NA	NA	RF00105	CD-box	NA	FALSE
ENSMUSG00000094581	7_59693220_59693313	ENSMUSG00000100826	7_59307924_59975759	processed_transcript	NA	NA	RF00108	CD-box	NA	FALSE
ENSMUSG00000094587	7_59486818_59486896	ENSMUSG00000100826	7_59307924_59975759	processed_transcript	NA	NA	RF00105	CD-box	NA	FALSE
ENSMUSG00000095182	7_59587676_59587754	ENSMUSG00000100826	7_59307924_59975759	processed_transcript	NA	NA	RF00105	CD-box	9	FALSE
ENSMUSG00000094919	7_59432407_59432485	ENSMUSG00000100826	7_59307924_59975759	processed_transcript	NA	NA	RF00105	CD-box	6	FALSE
ENSMUSG00000094917	7_59484948_59485026	ENSMUSG00000100826	7_59307924_59975759	processed_transcript	NA	NA	RF00105	CD-box	NA	FALSE
ENSMUSG00000094912	7_59527771_59527849	ENSMUSG00000100826	7_59307924_59975759	processed_transcript	NA	NA	RF00105	CD-box	12	FALSE
ENSMUSG00000095885	7_59496169_59496247	ENSMUSG00000100826	7_59307924_59975759	processed_transcript	NA	NA	RF00105	CD-box	NA	FALSE
ENSMUSG00000094287	7_59859214_59859307	ENSMUSG00000100826	7_59307924_59975759	processed_transcript	NA	NA	RF00108	CD-box	NA	FALSE
ENSMUSG00000094283	7_59615744_59615822	ENSMUSG00000100826	7_59307924_59975759	processed_transcript	NA	NA	RF00105	CD-box	12	FALSE
ENSMUSG00000095713	7_59407197_59407275	ENSMUSG00000100826	7_59307924_59975759	processed_transcript	NA	NA	RF00105	CD-box	NA	FALSE
ENSMUSG00000095714	7_59574579_59574656	ENSMUSG00000100826	7_59307924_59975759	processed_transcript	NA	NA	RF00105	CD-box	NA	FALSE
ENSMUSG00000096387	7_59355152_59355230	ENSMUSG00000100826	7_59307924_59975759	processed_transcript	NA	NA	RF00105	CD-box	14	FALSE
ENSMUSG00000093994	7_59386081_59386159	ENSMUSG00000100826	7_59307924_59975759	processed_transcript	NA	NA	RF00105	CD-box	NA	FALSE
ENSMUSG00000093997	7_59377582_59377660	ENSMUSG00000100826	7_59307924_59975759	processed_transcript	NA	NA	RF00105	CD-box	NA	FALSE
ENSMUSG00000096017	7_59756514_59756607	ENSMUSG00000100826	7_59307924_59975759	processed_transcript	NA	NA	RF00108	CD-box	NA	FALSE
ENSMUSG00000096019	7_59675988_59676081	ENSMUSG00000100826	7_59307924_59975759	processed_transcript	NA	NA	RF00108	CD-box	NA	FALSE
ENSMUSG00000064621	12_109654627_109654698	ENSMUSG00000097451	12_109603940_109661716	processed_transcript	NA	NA	RF00181	CD-box	NA	FALSE
ENSMUSG00000099132	12_109658407_109658478	ENSMUSG00000097451	12_109603940_109661716	processed_transcript	NA	NA	RF00181	CD-box	NA	FALSE
ENSMUSG00000088059	18_35554492_35554632	ENSMUSG00000097769	18_35553371_35558316	processed_transcript	NA	NA	RF00090	HACA-box	NA	TRUE
ENSMUSG00000096832	5_23710991_23711061	ENSMUSG00000105987	5_23698296_23712667	processed_transcript	NA	NA	RF00606	CD-box	NA	FALSE
ENSMUSG00000065160	1_161037356_161037439	ENSMUSG00000053332	1_161034422_161038539	processed_transcript	NA	NA	RF00152	CD-box	NA	FALSE
ENSMUSG00000093413	5_129794546_129794676	ENSMUSG00000029447	5_129786998_129846371	processed_transcript	NA	NA	RF00398	HACA-box	NA	TRUE
ENSMUSG00000092730	3_123507937_123508066	ENSMUSG00000104960	3_123507552_123508404	processed_transcript	NA	NA	RF00399	HACA-box	NA	TRUE
ENSMUSG00000064387	4_132352775_132352979	ENSMUSG00000085241	4_132348014_132353686	processed_transcript	NA	NA	RF00045	HACA-box	NA	TRUE
ENSMUSG00000065353	4_132352322_132352526	ENSMUSG00000085241	4_132348014_132353686	processed_transcript	NA	NA	RF00045	HACA-box	NA	TRUE
ENSMUSG00000065649	18_35557032_35557227	ENSMUSG00000097769	18_35553371_35558316	processed_transcript	NA	NA	RF00090	HACA-box	NA	TRUE
ENSMUSG00000096475	7_59894620_59894713	ENSMUSG00000100826	7_59307924_59975759	processed_transcript	NA	NA	RF00108	CD-box	NA	FALSE
ENSMUSG00000096759	7_59876933_59877026	ENSMUSG00000100826	7_59307924_59975759	processed_transcript	NA	NA	RF00108	CD-box	NA	FALSE
ENSMUSG00000065087	19_8725866_8725991	ENSMUSG00000108414	19_8723475_8726443	processed_transcript	NA	NA	RF00099	CD-box	NA	TRUE
ENSMUSG00000064968	1_161038082_161038158	ENSMUSG00000053332	1_161034422_161038539	processed_transcript	NA	NA	RF00281	CD-box	NA	TRUE
ENSMUSG00000065734	11_62603450_62603521	ENSMUSG00000086841	11_62602877_62604807	processed_transcript	NA	NA	RF00277	CD-box	NA	TRUE
ENSMUSG00000064437	11_62603079_62603150	ENSMUSG00000086841	11_62602877_62604807	processed_transcript	NA	NA	RF00277	CD-box	NA	TRUE
ENSMUSG00000094263	9_88521529_88521600	ENSMUSG00000097195	9_88521050_88522929	processed_transcript	NA	NA	RF00278	CD-box	17	FALSE
ENSMUSG00000094179	9_88521797_88521868	ENSMUSG00000097195	9_88521050_88522929	processed_transcript	NA	NA	RF00278	CD-box	NA	FALSE
ENSMUSG00000093009	17_34950952_34951017	ENSMUSG00000092203	17_34950238_34952471	processed_transcript	NA	NA	RF00276	CD-box	NA	TRUE
ENSMUSG00000077457	11_62604515_62604586	ENSMUSG00000086841	11_62602877_62604807	processed_transcript	NA	NA	RF00571	CD-box	NA	TRUE
ENSMUSG00000065715	11_83294304_83294400	ENSMUSG00000093483	11_83291699_83294632	processed_transcript	NA	NA	RF00288	CD-box	NA	TRUE
ENSMUSG00000077220	1_161036984_161037049	ENSMUSG00000053332	1_161034422_161038539	processed_transcript	NA	NA	RF00592	CD-box	NA	TRUE
ENSMUSG00000105780	1_161037604_161037680	ENSMUSG00000053332	1_161034422_161038539	processed_transcript	NA	NA	RF00591	CD-box	NA	FALSE
ENSMUSG00000077704	1_39548745_39548854	ENSMUSG00000085894	1_39547570_39552002	processed_transcript	NA	NA	RF00578	CD-box	NA	TRUE
ENSMUSG00000077545	8_68010340_68010470	NA	NA	protein_coding_AS	ENSMUSG00000030465	8_67689082_68062286	RF00560	HACA-box	NA	TRUE
ENSMUSG00000087903	4_143204065_143204196	NA	NA	protein_coding_AS	ENSMUSG00000057637	4_143107391_143212995	RF00560	HACA-box	NA	TRUE
ENSMUSG00000065328	14_10478674_10478873	NA	NA	protein_coding_AS	ENSMUSG00000060579	14_9550092_11162035	RF00045	HACA-box	NA	TRUE
ENSMUSG00000088550	9_60419863_60419985	NA	NA	protein_coding_AS	ENSMUSG00000032289	9_59966931_60522046	RF00560	HACA-box	NA	FALSE
ENSMUSG00000088027	19_23643409_23643510	NA	NA	protein_coding_AS	ENSMUSG00000033053	19_23558760_23652812	RF00560	HACA-box	NA	FALSE
ENSMUSG00000077630	12_82772321_82772456	NA	NA	protein_coding_AS	ENSMUSG00000021219	12_82588292_83162056	RF00560	HACA-box	NA	FALSE
ENSMUSG00000089237	3_153708911_153709026	NA	NA	protein_coding_AS	ENSMUSG00000052544	3_153198266_153725174	RF00560	HACA-box	NA	TRUE
ENSMUSG00000088189	13_44838165_44838283	NA	NA	protein_coding_AS	ENSMUSG00000038518	13_44729474_44921643	RF00420	HACA-box	NA	TRUE
ENSMUSG00000077227	19_11933495_11933628	NA	NA	protein_coding_AS	ENSMUSG00000046139	19_11912399_11945096	RF00560	HACA-box	NA	TRUE
ENSMUSG00000064595	4_56913642_56913767	NA	NA	protein_coding_AS	ENSMUSG00000055296	4_56866923_56947437	RF00405	HACA-box	NA	TRUE
ENSMUSG00000064622	9_53639977_53640105	NA	NA	protein_coding_AS	ENSMUSG00000032030	9_53614582_53670014	RF00420	HACA-box	NA	TRUE
ENSMUSG00000088134	2_142786896_142787011	NA	NA	protein_coding_AS	ENSMUSG00000038844	2_142617474_142901531	RF00560	HACA-box	NA	TRUE
ENSMUSG00000087776	3_132787225_132787335	NA	NA	protein_coding_AS	ENSMUSG00000028030	3_132684144_132841688	RF00560	HACA-box	NA	TRUE
ENSMUSG00000065852	15_38058285_38058420	NA	NA	protein_coding_AS	ENSMUSG00000037487	15_37967328_38078853	RF00410	HACA-box	NA	TRUE
ENSMUSG00000064811	13_24811447_24811568	NA	NA	protein_coding_AS	ENSMUSG00000019132	13_24801657_24814013	RF00421	HACA-box	NA	TRUE
ENSMUSG00000077771	8_129113295_129113426	NA	NA	protein_coding_AS	ENSMUSG00000056018	8_129067134_129183732	RF00560	HACA-box	NA	FALSE
ENSMUSG00000089171	X_104616865_104616971	NA	NA	protein_coding_AS	ENSMUSG00000033906	X_104536969_104671064	RF00560	HACA-box	NA	TRUE
ENSMUSG00000089177	X_68684148_68684275	NA	NA	protein_coding_AS	ENSMUSG00000000838	X_68678541_68717963	RF00402	HACA-box	NA	TRUE
ENSMUSG00000084519	7_45388531_45388684	NA	NA	protein_coding_AS	ENSMUSG00000063511	7_45376462_45395692	RF00272	HACA-box	NA	TRUE
ENSMUSG00000077689	14_18814169_18814303	NA	NA	protein_coding_AS	ENSMUSG00000058317	14_18573575_18894267	RF00560	HACA-box	NA	TRUE
ENSMUSG00000064897	7_105642338_105642476	NA	NA	protein_coding_AS	ENSMUSG00000089847	7_105640056_105655748	RF00416	HACA-box	NA	TRUE
ENSMUSG00000088558	19_22235521_22235618	NA	NA	protein_coding_AS	ENSMUSG00000052387	19_22139119_22989884	RF00560	HACA-box	NA	TRUE
ENSMUSG00000088894	19_61013417_61013545	NA	NA	protein_coding_AS	ENSMUSG00000003228	19_60889749_61092553	RF00405	HACA-box	NA	TRUE
ENSMUSG00000077538	8_129017890_129018021	NA	NA	protein_coding_AS	ENSMUSG00000025808	8_128980019_129065517	RF00560	HACA-box	NA	FALSE
ENSMUSG00000088420	8_18932989_18933091	NA	NA	protein_coding_AS	ENSMUSG00000039814	8_18932729_18950975	RF00156	HACA-box	NA	FALSE
ENSMUSG00000088423	10_36775785_36775931	NA	NA	protein_coding_AS	ENSMUSG00000044499	10_36506814_36834397	RF00554	HACA-box	NA	FALSE
ENSMUSG00000088135	11_29849461_29849600	NA	NA	protein_coding_AS	ENSMUSG00000044072	11_29743048_30026033	RF01241	HACA-box	NA	TRUE
ENSMUSG00000077438	9_103022337_103022466	NA	NA	protein_coding_AS	ENSMUSG00000032548	9_102988712_103096002	RF00560	HACA-box	NA	TRUE
ENSMUSG00000077385	9_65952314_65952445	NA	NA	protein_coding_AS	ENSMUSG00000032384	9_65908924_66045015	RF00560	HACA-box	NA	TRUE
ENSMUSG00000088716	6_123736886_123737012	NA	NA	protein_coding_AS	ENSMUSG00000091620	6_123702821_123742291	RF00560	HACA-box	NA	FALSE
ENSMUSG00000065379	11_104251012_104251144	NA	NA	protein_coding_AS	ENSMUSG00000018411	11_104231390_104332090	RF00402	HACA-box	NA	TRUE
ENSMUSG00000077639	11_77052947_77053067	NA	NA	protein_coding_AS	ENSMUSG00000037958	11_77044292_77078435	RF00438	HACA-box	NA	TRUE
ENSMUSG00000077271	4_3796447_3796583	NA	NA	protein_coding_AS	ENSMUSG00000042228	4_3678115_3813122	RF00560	HACA-box	NA	TRUE
ENSMUSG00000087857	18_46985337_46985481	NA	NA	protein_coding_AS	ENSMUSG00000042705	18_46958862_47087992	RF00560	HACA-box	NA	TRUE
ENSMUSG00000089069	6_93890615_93890750	NA	NA	protein_coding_AS	ENSMUSG00000045095	6_93675455_94283917	RF00405	HACA-box	NA	TRUE
ENSMUSG00000088372	6_135148648_135148781	NA	NA	protein_coding_AS	ENSMUSG00000042770	6_135137522_135198022	RF00560	HACA-box	NA	TRUE
ENSMUSG00000089188	3_108441330_108441453	NA	NA	protein_coding_AS	ENSMUSG00000068739	3_108424865_108445209	RF00156	HACA-box	NA	TRUE
ENSMUSG00000088626	9_108795242_108795388	NA	NA	protein_coding_AS	ENSMUSG00000032599	9_108783796_108806337	RF00400	HACA-box	NA	FALSE
ENSMUSG00000088479	3_104201110_104201225	NA	NA	protein_coding_AS	ENSMUSG00000052539	3_104013259_104220374	RF00560	HACA-box	NA	TRUE
ENSMUSG00000088472	6_123808105_123808221	NA	NA	protein_coding_AS	ENSMUSG00000072780	6_123778971_123816280	RF00560	HACA-box	NA	FALSE
ENSMUSG00000088273	17_26223502_26223645	NA	NA	protein_coding_AS	ENSMUSG00000024187	17_26211822_26244223	RF00554	HACA-box	NA	TRUE
ENSMUSG00000077448	1_42866685_42866818	NA	NA	protein_coding_AS	ENSMUSG00000060679	1_42851233_42905683	RF00560	HACA-box	NA	TRUE
ENSMUSG00000077447	15_94987007_94987138	NA	NA	protein_coding_AS	ENSMUSG00000063296	15_94629185_95096097	RF00560	HACA-box	NA	FALSE
ENSMUSG00000084543	8_25610428_25610558	NA	NA	protein_coding_AS	ENSMUSG00000054823	8_25601601_25719667	RF00438	HACA-box	NA	TRUE
ENSMUSG00000089291	1_165571850_165571976	NA	NA	protein_coding_AS	ENSMUSG00000026567	1_165485183_165576774	RF00425	HACA-box	NA	FALSE
ENSMUSG00000088744	10_59195699_59195825	NA	NA	protein_coding_AS	ENSMUSG00000019917	10_59164113_59221847	RF00560	HACA-box	NA	TRUE
ENSMUSG00000064642	8_121666628_121666706	NA	NA	protein_coding_AS	ENSMUSG00000092329	8_119910841_124345722	RF00421	HACA-box	NA	FALSE
ENSMUSG00000088624	2_97272211_97272339	NA	NA	protein_coding_AS	ENSMUSG00000050587	2_96318169_97631666	RF00406	HACA-box	NA	FALSE
ENSMUSG00000089050	10_27452289_27452360	NA	NA	protein_coding_AS	ENSMUSG00000019899	10_26980036_27619758	RF00402	HACA-box	NA	TRUE
ENSMUSG00000064877	9_110121680_110121805	NA	NA	protein_coding_AS	ENSMUSG00000032481	9_110117708_110240178	RF00560	HACA-box	NA	FALSE
ENSMUSG00000088303	4_118164078_118164181	NA	NA	protein_coding_AS	ENSMUSG00000033326	4_118136957_118180043	RF00156	HACA-box	NA	TRUE
ENSMUSG00000089501	7_98935894_98936015	NA	NA	protein_coding_AS	ENSMUSG00000035354	7_98885021_99141141	RF00560	HACA-box	NA	TRUE
ENSMUSG00000088362	6_145366858_145366944	NA	NA	protein_coding_AS	ENSMUSG00000054966	6_145365134_145614319	RF00560	HACA-box	NA	TRUE
ENSMUSG00000095977	16_52105015_52105147	NA	NA	protein_coding_AS	ENSMUSG00000022637	16_52031549_52208047	RF01229	HACA-box	NA	TRUE
ENSMUSG00000064761	11_25685140_25685269	NA	NA	protein_coding_AS	ENSMUSG00000032985	11_25602763_26210763	RF00420	HACA-box	NA	TRUE
ENSMUSG00000077758	6_116371939_116372068	NA	NA	protein_coding_AS	ENSMUSG00000025702	6_116338024_116409540	RF00560	HACA-box	NA	TRUE
ENSMUSG00000077759	1_160645573_160645704	NA	NA	protein_coding_AS	ENSMUSG00000026721	1_160219174_160793211	RF00560	HACA-box	NA	TRUE
ENSMUSG00000077752	15_47800673_47800809	NA	NA	protein_coding_AS	ENSMUSG00000022311	15_47580637_48792063	RF00560	HACA-box	NA	FALSE
ENSMUSG00000089155	11_21249422_21249560	NA	NA	protein_coding_AS	ENSMUSG00000020128	11_21239281_21321136	RF00560	HACA-box	NA	TRUE
ENSMUSG00000077494	9_107164977_107165106	NA	NA	protein_coding_AS	ENSMUSG00000039716	9_106892825_107231909	RF00560	HACA-box	NA	FALSE
ENSMUSG00000087887	2_150883723_150883866	NA	NA	protein_coding_AS	ENSMUSG00000032046	2_150832493_150904741	RF00554	HACA-box	NA	TRUE
ENSMUSG00000087883	1_100252917_100253048	NA	NA	protein_coding_AS	ENSMUSG00000067028	1_99772765_100485942	RF00560	HACA-box	NA	FALSE
ENSMUSG00000077499	8_45581616_45581747	NA	NA	protein_coding_AS	ENSMUSG00000031626	8_45507788_45827906	RF00560	HACA-box	NA	FALSE
ENSMUSG00000064536	X_73809417_73809481	NA	NA	protein_coding_AS	ENSMUSG00000002006	X_73793359_73824969	RF00212	CD-box	NA	FALSE
ENSMUSG00000077557	16_8480660_8480741	NA	NA	protein_coding_AS	ENSMUSG00000039345	16_8470788_8490684	RF00594	CD-box	NA	TRUE
ENSMUSG00000077552	4_43136499_43136628	NA	NA	protein_coding_AS	ENSMUSG00000028456	4_43058953_43264871	RF00560	HACA-box	NA	TRUE
ENSMUSG00000077416	15_75759859_75759989	NA	NA	protein_coding_AS	ENSMUSG00000075600	15_75754432_75841915	RF00560	HACA-box	NA	TRUE
ENSMUSG00000088979	14_52276531_52276620	NA	NA	protein_coding_AS	ENSMUSG00000022159	14_52261759_52279545	RF00139	HACA-box	NA	TRUE
ENSMUSG00000077621	11_22846868_22846969	NA	NA	protein_coding_AS	ENSMUSG00000051650	11_22834747_22860961	RF00092	HACA-box	NA	TRUE
ENSMUSG00000094824	10_59817666_59817797	NA	NA	protein_coding_AS	ENSMUSG00000020111	10_59702477_59864132	RF00560	HACA-box	NA	TRUE
ENSMUSG00000089365	14_77540642_77540765	NA	NA	protein_coding_AS	ENSMUSG00000022012	14_77156763_77721760	RF00560	HACA-box	NA	FALSE
ENSMUSG00000077624	4_137025684_137025812	NA	NA	protein_coding_AS	ENSMUSG00000060862	4_136979732_137048801	RF00560	HACA-box	NA	TRUE
ENSMUSG00000077785	12_73145774_73145905	NA	NA	protein_coding_AS	ENSMUSG00000021103	12_73123717_73273988	RF00560	HACA-box	NA	TRUE
ENSMUSG00000095414	13_8955932_8956064	NA	NA	protein_coding_AS	ENSMUSG00000033520	13_8952863_8960945	RF00560	HACA-box	NA	FALSE
ENSMUSG00000077217	11_83366870_83367001	NA	NA	protein_coding_AS	ENSMUSG00000035152	11_83299024_83405035	RF00560	HACA-box	NA	TRUE
ENSMUSG00000088103	5_8242723_8242866	NA	NA	protein_coding_AS	ENSMUSG00000040537	5_8072352_8368160	RF00554	HACA-box	NA	TRUE
ENSMUSG00000088352	11_3788892_3788990	NA	NA	protein_coding_AS	ENSMUSG00000020435	11_3703731_3863903	RF00560	HACA-box	NA	TRUE
ENSMUSG00000065864	14_26497655_26497785	NA	NA	protein_coding_AS	ENSMUSG00000021870	14_26413168_26534931	RF00056	HACA-box	NA	TRUE
ENSMUSG00000064567	11_72616006_72616150	NA	NA	protein_coding_AS	ENSMUSG00000020794	11_72607283_72686481	RF00428	HACA-box	NA	TRUE
ENSMUSG00000064692	11_62776985_62777125	NA	NA	protein_coding_AS	ENSMUSG00000047342	11_62752577_62789462	RF00272	HACA-box	NA	FALSE
ENSMUSG00000077780	4_126818016_126818145	NA	NA	protein_coding_AS	ENSMUSG00000028830	4_126753544_126870070	RF00560	HACA-box	NA	TRUE
ENSMUSG00000070170	13_75905147_75905278	NA	NA	protein_coding_AS	ENSMUSG00000021589	13_75869537_75943925	RF00056	HACA-box	NA	TRUE
ENSMUSG00000064652	2_32831989_32832116	NA	NA	protein_coding_AS	ENSMUSG00000026797	2_32787602_32847245	RF00322	HACA-box	NA	TRUE
ENSMUSG00000077314	1_20915410_20915540	NA	NA	protein_coding_AS	ENSMUSG00000025931	1_20890606_20939650	RF00560	HACA-box	NA	FALSE
ENSMUSG00000077318	1_11134111_11134238	NA	NA	protein_coding_AS	ENSMUSG00000048960	1_10993465_11303681	RF00561	HACA-box	NA	TRUE
ENSMUSG00000088419	8_63108674_63108807	NA	NA	protein_coding_AS	ENSMUSG00000054162	8_62951009_63357103	RF00156	HACA-box	NA	FALSE
ENSMUSG00000065634	19_25166085_25166216	NA	NA	protein_coding_AS	ENSMUSG00000052085	19_24999529_25202432	RF00399	HACA-box	NA	TRUE
ENSMUSG00000088056	9_35144636_35144779	NA	NA	protein_coding_AS	ENSMUSG00000032040	9_35124408_35176061	RF00554	HACA-box	NA	TRUE
ENSMUSG00000077428	13_58325267_58325408	NA	NA	protein_coding_AS	ENSMUSG00000060176	13_58287516_58354862	RF00406	HACA-box	NA	FALSE
ENSMUSG00000077392	4_5687677_5687802	NA	NA	protein_coding_AS	ENSMUSG00000049119	4_5644090_6108223	RF00560	HACA-box	NA	TRUE
ENSMUSG00000077393	9_101222952_101223078	NA	NA	protein_coding_AS	ENSMUSG00000043154	9_101105084_101251795	RF00399	HACA-box	NA	TRUE
ENSMUSG00000089336	9_64881784_64881925	NA	NA	protein_coding_AS	ENSMUSG00000053641	9_64811340_64919667	RF00560	HACA-box	NA	TRUE
ENSMUSG00000088764	3_153864807_153864931	NA	NA	protein_coding_AS	ENSMUSG00000005493	3_153857149_153906138	RF00560	HACA-box	NA	FALSE
ENSMUSG00000077804	3_89048998_89049127	NA	NA	protein_coding_AS	ENSMUSG00000028053	3_88950622_89079375	RF00560	HACA-box	NA	TRUE
ENSMUSG00000064960	3_144586825_144586952	NA	NA	protein_coding_AS	ENSMUSG00000037072	3_144570304_144597680	RF00410	HACA-box	NA	TRUE
ENSMUSG00000064665	X_151539700_151539805	NA	NA	protein_coding_AS	ENSMUSG00000041229	X_151520672_151633859	RF00394	HACA-box	NA	TRUE
ENSMUSG00000089072	15_34139253_34139376	NA	NA	protein_coding_AS	ENSMUSG00000022255	15_34082694_34142386	RF00394	HACA-box	NA	TRUE
ENSMUSG00000096675	13_76604319_76604450	NA	NA	protein_coding_AS	ENSMUSG00000021596	13_76384535_77031810	RF00560	HACA-box	NA	FALSE
ENSMUSG00000089275	1_58154981_58155088	NA	NA	protein_coding_AS	ENSMUSG00000064294	1_58113130_58200698	RF00560	HACA-box	NA	TRUE
ENSMUSG00000089272	2_54565998_54566136	NA	NA	protein_coding_AS	ENSMUSG00000060988	2_54436317_55118309	RF00560	HACA-box	NA	FALSE
ENSMUSG00000089278	1_107440047_107440177	NA	NA	protein_coding_AS	ENSMUSG00000067001	1_107399655_107452689	RF00560	HACA-box	NA	FALSE
ENSMUSG00000077150	7_135131514_135131646	NA	NA	protein_coding_AS	ENSMUSG00000058325	7_134670687_135173639	RF00560	HACA-box	NA	TRUE
ENSMUSG00000065202	9_70475484_70475596	NA	NA	protein_coding_AS	ENSMUSG00000032217	9_70425429_70503725	RF00401	HACA-box	NA	TRUE
ENSMUSG00000064556	14_62521023_62521152	NA	NA	protein_coding_AS	ENSMUSG00000100486	14_62463414_62566921	RF00413	HACA-box	NA	FALSE
ENSMUSG00000089299	1_165440625_165440709	NA	NA	protein_coding_AS	ENSMUSG00000026571	1_165328698_165460475	RF00560	HACA-box	NA	TRUE
ENSMUSG00000088857	10_7848361_7848481	NA	NA	protein_coding_AS	ENSMUSG00000039981	10_7832470_7870397	RF00561	HACA-box	NA	TRUE
ENSMUSG00000088853	17_63202738_63202854	NA	NA	protein_coding_AS	ENSMUSG00000023965	17_63057452_63500017	RF00560	HACA-box	NA	TRUE
ENSMUSG00000088005	15_73349799_73349921	NA	NA	protein_coding_AS	ENSMUSG00000022607	15_73205105_73423191	RF00156	HACA-box	NA	TRUE
ENSMUSG00000077476	17_12301036_12301175	NA	NA	protein_coding_AS	ENSMUSG00000014426	17_12227621_12318660	RF00560	HACA-box	NA	TRUE
ENSMUSG00000089309	8_77146351_77146480	NA	NA	protein_coding_AS	ENSMUSG00000031618	8_76899442_77245012	RF00560	HACA-box	NA	TRUE
ENSMUSG00000089307	6_124058539_124058614	NA	NA	protein_coding_AS	ENSMUSG00000096630	6_124024758_124062035	RF00560	HACA-box	NA	FALSE
ENSMUSG00000088651	12_81501240_81501360	NA	NA	protein_coding_AS	ENSMUSG00000090935	12_81497941_81532911	RF00561	HACA-box	NA	TRUE
ENSMUSG00000089011	16_31747200_31747342	NA	NA	protein_coding_AS	ENSMUSG00000022770	16_31663443_31873356	RF00554	HACA-box	NA	TRUE
ENSMUSG00000077572	2_21794933_21795055	NA	NA	protein_coding_AS	ENSMUSG00000045967	2_21367542_21830547	RF00560	HACA-box	NA	FALSE
ENSMUSG00000084693	18_10551289_10551406	NA	NA	protein_coding_AS	ENSMUSG00000042942	18_10325177_10562934	RF00438	HACA-box	NA	TRUE
ENSMUSG00000088953	1_63032706_63032819	NA	NA	protein_coding_AS	ENSMUSG00000040865	1_62958418_63114667	RF00560	HACA-box	NA	FALSE
ENSMUSG00000088956	11_60804578_60804703	NA	NA	protein_coding_AS	ENSMUSG00000020534	11_60788104_60811718	RF00402	HACA-box	NA	TRUE
ENSMUSG00000077644	7_114832383_114832514	NA	NA	protein_coding_AS	ENSMUSG00000048782	7_114743694_114850383	RF00560	HACA-box	NA	TRUE
ENSMUSG00000077649	11_77244928_77245015	NA	NA	protein_coding_AS	ENSMUSG00000037926	11_77216287_77460220	RF00594	CD-box	NA	TRUE
ENSMUSG00000094384	6_123623932_123624063	NA	NA	protein_coding_AS	ENSMUSG00000095486	6_123609758_123650635	RF00560	HACA-box	11	FALSE
ENSMUSG00000077235	1_188622923_188623053	NA	NA	protein_coding_AS	ENSMUSG00000026609	1_188262023_188965041	RF00560	HACA-box	NA	FALSE
ENSMUSG00000087742	3_27108982_27109095	NA	NA	protein_coding_AS	ENSMUSG00000027699	3_27097222_27153878	RF00560	HACA-box	NA	TRUE
ENSMUSG00000089538	6_46481709_46481840	NA	NA	protein_coding_AS	ENSMUSG00000039419	6_45059357_47304213	RF00560	HACA-box	NA	FALSE
ENSMUSG00000088377	15_99133067_99133172	NA	NA	protein_coding_AS	ENSMUSG00000051934	15_99126578_99213206	RF00561	HACA-box	NA	TRUE
ENSMUSG00000064776	12_102253473_102253687	NA	NA	protein_coding_AS	ENSMUSG00000041771	12_102128733_102267091	RF00012	CD-box	NA	FALSE
ENSMUSG00000088829	1_15685935_15686046	NA	NA	protein_coding_AS	ENSMUSG00000092083	1_15287254_15723750	RF00560	HACA-box	NA	FALSE
ENSMUSG00000077484	13_8945045_8945179	NA	NA	protein_coding_AS	ENSMUSG00000021148	13_8941575_8948231	RF00560	HACA-box	NA	FALSE
ENSMUSG00000087892	8_16852168_16852287	NA	NA	protein_coding_AS	ENSMUSG00000060924	8_15892537_17535586	RF00560	HACA-box	NA	FALSE
ENSMUSG00000077697	9_25569678_25569805	NA	NA	protein_coding_AS	ENSMUSG00000036611	9_25481547_25604110	RF00560	HACA-box	NA	TRUE
ENSMUSG00000088781	6_145464189_145464303	NA	NA	protein_coding_AS	ENSMUSG00000054966	6_145365134_145614319	RF00560	HACA-box	NA	FALSE
ENSMUSG00000077528	10_103121236_103121368	NA	NA	protein_coding_AS	ENSMUSG00000019892	10_103063198_103236322	RF00560	HACA-box	NA	FALSE
ENSMUSG00000077526	8_57549775_57549888	NA	NA	protein_coding_AS	ENSMUSG00000031608	8_57523828_57653032	RF00302	HACA-box	NA	TRUE
ENSMUSG00000096758	14_11335873_11336004	NA	NA	protein_coding_AS	ENSMUSG00000097148	14_11280735_11356726	RF00560	HACA-box	NA	TRUE
ENSMUSG00000077613	12_41348441_41348572	NA	NA	protein_coding_AS	ENSMUSG00000056899	12_41024090_41955588	RF00560	HACA-box	NA	TRUE
ENSMUSG00000077617	3_127005369_127005500	NA	NA	protein_coding_AS	ENSMUSG00000032826	3_126921612_127499350	RF00560	HACA-box	NA	TRUE
ENSMUSG00000077616	1_59070988_59071118	NA	NA	protein_coding_AS	ENSMUSG00000072295	1_59050506_59094900	RF00560	HACA-box	NA	FALSE
ENSMUSG00000093933	10_41216045_41216176	NA	NA	protein_coding_AS	ENSMUSG00000038417	10_41188172_41303241	RF00560	HACA-box	NA	TRUE
ENSMUSG00000095169	15_94681255_94681386	NA	NA	protein_coding_AS	ENSMUSG00000063296	15_94629185_95096097	RF00560	HACA-box	NA	TRUE
ENSMUSG00000077795	2_160996777_160996901	NA	NA	protein_coding_AS	ENSMUSG00000057133	2_160946978_161109075	RF00560	HACA-box	NA	TRUE
ENSMUSG00000088984	4_126860980_126861112	NA	NA	protein_coding_AS	ENSMUSG00000028830	4_126753544_126870070	RF00560	HACA-box	NA	TRUE
ENSMUSG00000077200	10_40109462_40109590	NA	NA	protein_coding_AS	ENSMUSG00000019838	10_40033535_40142254	RF00560	HACA-box	NA	TRUE
ENSMUSG00000065716	X_169695781_169695899	NA	NA	protein_coding_AS	ENSMUSG00000035299	X_169685199_170005736	RF00432	HACA-box	NA	TRUE
ENSMUSG00000088325	15_98069752_98069880	NA	NA	protein_coding_AS	ENSMUSG00000033075	15_98038744_98093744	RF00560	HACA-box	NA	TRUE
ENSMUSG00000065874	7_118153480_118153610	NA	NA	protein_coding_AS	ENSMUSG00000030655	7_118131308_118243670	RF00056	HACA-box	NA	TRUE
ENSMUSG00000077175	5_89828871_89828999	NA	NA	protein_coding_AS	ENSMUSG00000043635	5_89677087_89883334	RF00560	HACA-box	NA	TRUE
ENSMUSG00000077171	5_20114320_20114447	NA	NA	protein_coding_AS	ENSMUSG00000040003	5_19227036_20704792	RF00560	HACA-box	NA	TRUE
ENSMUSG00000077172	16_19411158_19411289	NA	NA	protein_coding_AS	ENSMUSG00000050158	16_19407039_19423134	RF00560	HACA-box	NA	FALSE
ENSMUSG00000077287	8_18613981_18614109	NA	NA	protein_coding_AS	ENSMUSG00000039842	8_18595131_18803189	RF00560	HACA-box	NA	TRUE
ENSMUSG00000089197	5_36671658_36671781	NA	NA	protein_coding_AS	ENSMUSG00000029190	5_36600485_36696024	RF00560	HACA-box	NA	FALSE
ENSMUSG00000088876	9_25539097_25539205	NA	NA	protein_coding_AS	ENSMUSG00000036611	9_25481547_25604110	RF00156	HACA-box	NA	TRUE
ENSMUSG00000088875	10_62923396_62923524	NA	NA	protein_coding_AS	ENSMUSG00000071253	10_62920633_62946498	RF00156	HACA-box	NA	TRUE
ENSMUSG00000096514	6_123506711_123506842	NA	NA	protein_coding_AS	ENSMUSG00000093820	6_123492508_123533406	RF00560	HACA-box	11	FALSE
ENSMUSG00000077469	7_34943856_34943985	NA	NA	protein_coding_AS	ENSMUSG00000063931	7_34912379_35044708	RF00560	HACA-box	NA	TRUE
ENSMUSG00000087795	3_142795102_142795194	NA	NA	protein_coding_AS	ENSMUSG00000004591	3_142790902_142882004	RF00560	HACA-box	NA	TRUE
ENSMUSG00000087791	5_99655701_99655832	NA	NA	protein_coding_AS	ENSMUSG00000089809	5_99297244_99729065	RF00322	HACA-box	NA	TRUE
ENSMUSG00000065651	17_36842226_36842352	NA	NA	protein_coding_AS	ENSMUSG00000024457	17_36837134_36859398	RF00432	HACA-box	NA	TRUE
ENSMUSG00000077592	5_150710846_150710964	NA	NA	protein_coding_AS	ENSMUSG00000034021	5_150673739_150810690	RF00560	HACA-box	NA	TRUE
ENSMUSG00000077593	18_77682614_77682745	NA	NA	protein_coding_AS	ENSMUSG00000047466	18_77633281_77714010	RF00560	HACA-box	NA	TRUE
ENSMUSG00000077591	10_45268603_45268731	NA	NA	protein_coding_AS	ENSMUSG00000019848	10_45178098_45318452	RF00560	HACA-box	NA	TRUE
ENSMUSG00000088774	4_154134030_154134173	NA	NA	protein_coding_AS	ENSMUSG00000029026	4_154056253_154140208	RF00554	HACA-box	NA	FALSE
ENSMUSG00000088772	3_27868113_27868273	NA	NA	protein_coding_AS	ENSMUSG00000043164	3_27866066_27896368	RF01241	HACA-box	NA	FALSE
ENSMUSG00000077257	1_118453355_118453485	NA	NA	protein_coding_AS	ENSMUSG00000064302	1_118389058_118612678	RF00560	HACA-box	NA	TRUE
ENSMUSG00000087870	8_128771170_128771296	NA	NA	protein_coding_AS	ENSMUSG00000102141	8_128745963_128798694	RF00560	HACA-box	NA	FALSE
ENSMUSG00000089045	1_186676742_186676876	NA	NA	protein_coding_AS	ENSMUSG00000039239	1_186622792_186705989	RF00156	HACA-box	NA	TRUE
ENSMUSG00000088311	8_14273181_14273311	NA	NA	protein_coding_AS	ENSMUSG00000047495	8_14095865_14847680	RF00560	HACA-box	NA	FALSE
ENSMUSG00000089302	8_24680814_24680937	NA	NA	protein_coding_AS	ENSMUSG00000031553	8_24677225_24725852	RF00560	HACA-box	NA	FALSE
ENSMUSG00000084447	14_78603710_78603831	NA	NA	protein_coding_AS	ENSMUSG00000034731	14_78569609_78725089	RF00561	HACA-box	NA	FALSE
ENSMUSG00000088391	6_27668087_27668203	NA	NA	protein_coding_AS	ENSMUSG00000024211	6_27275119_28135178	RF00560	HACA-box	NA	TRUE
ENSMUSG00000077744	3_86275232_86275362	NA	NA	protein_coding_AS	ENSMUSG00000028080	3_86224680_86782692	RF00560	HACA-box	NA	TRUE
ENSMUSG00000089491	5_100056909_100056991	NA	NA	protein_coding_AS	ENSMUSG00000029326	5_100039985_100068760	RF00413	HACA-box	NA	FALSE
ENSMUSG00000077285	11_98999508_98999622	NA	NA	protein_coding_AS	ENSMUSG00000020914	11_98992943_99024189	RF00406	HACA-box	NA	FALSE
ENSMUSG00000089127	X_7229775_7229850	NA	NA	protein_coding_AS	ENSMUSG00000004317	X_7153810_7319358	RF00561	HACA-box	NA	FALSE
ENSMUSG00000088297	2_71999666_71999792	NA	NA	protein_coding_AS	ENSMUSG00000049044	2_71981240_72257474	RF00560	HACA-box	NA	FALSE
ENSMUSG00000077460	16_32065910_32066042	NA	NA	protein_coding_AS	ENSMUSG00000022781	16_32016290_32079342	RF00560	HACA-box	NA	TRUE
ENSMUSG00000064525	14_57697809_57697937	NA	NA	protein_coding_AS	ENSMUSG00000021959	14_57642077_57758388	RF00302	HACA-box	NA	TRUE
ENSMUSG00000098604	16_85168849_85169001	NA	NA	protein_coding_AS	ENSMUSG00000022892	16_84954440_85173707	RF00091	HACA-box	NA	TRUE
ENSMUSG00000098908	16_38207463_38207591	NA	NA	protein_coding_AS	ENSMUSG00000022812	16_38089001_38246084	RF00420	HACA-box	NA	TRUE
ENSMUSG00000099280	7_121040344_121040480	NA	NA	protein_coding_AS	ENSMUSG00000030876	7_121034445_121078329	RF00409	HACA-box	NA	TRUE
ENSMUSG00000070167	19_8888538_8888685	NA	NA	protein_coding_AS	ENSMUSG00000096740	19_8883732_8892627	RF00191	HACA-box	NA	TRUE
ENSMUSG00000089255	17_24719676_24719803	NA	NA	protein_coding_AS	ENSMUSG00000044533	17_24718116_24721929	RF01225	HACA-box	NA	TRUE
ENSMUSG00000064768	17_24528476_24528553	NA	NA	protein_coding_AS	ENSMUSG00000079657	17_24527241_24534210	RF00271	CD-box	NA	TRUE
ENSMUSG00000095176	6_60071058_60071186	NA	NA	lincRNA_AS	ENSMUSG00000073045	6_60031967_60150045	RF00405	HACA-box	NA	FALSE
ENSMUSG00000092710	8_47440418_47440551	NA	NA	lincRNA_AS	ENSMUSG00000097922	8_47294272_47446362	RF00156	HACA-box	NA	FALSE
ENSMUSG00000087781	7_124492906_124493048	NA	NA	lincRNA_AS	ENSMUSG00000085892	7_124476541_124494301	RF00554	HACA-box	NA	FALSE
ENSMUSG00000089439	12_90815197_90815325	NA	NA	lincRNA_AS	ENSMUSG00000097071	12_90753208_90969768	RF00560	HACA-box	NA	FALSE
ENSMUSG00000077622	4_94098290_94098418	NA	NA	lincRNA_AS	ENSMUSG00000085931	4_94089576_94425588	RF00420	HACA-box	NA	FALSE
ENSMUSG00000077669	11_25238588_25238715	NA	NA	lincRNA_AS	ENSMUSG00000033015	11_25232626_25367137	RF00560	HACA-box	NA	FALSE
ENSMUSG00000088851	3_143674943_143675067	NA	NA	lincRNA_AS	ENSMUSG00000105279	3_143670892_143712210	RF00394	HACA-box	NA	FALSE
ENSMUSG00000077465	9_89158999_89159126	NA	NA	lincRNA_AS	ENSMUSG00000074146	9_89113111_89177887	RF00560	HACA-box	NA	FALSE
ENSMUSG00000088999	6_123954883_123954989	NA	NA	processed_transcript_AS	ENSMUSG00000093385	6_123934426_123982173	RF00560	HACA-box	NA	FALSE
ENSMUSG00000077554	9_88917832_88917956	NA	NA	processed_transcript_AS	ENSMUSG00000099930	9_88878994_88937342	RF00560	HACA-box	NA	FALSE
ENSMUSG00000088519	11_3474285_3474401	NA	NA	processed_transcript_AS	ENSMUSG00000034587	11_3452365_3479831	RF00096	CD-box	NA	FALSE
ENSMUSG00000093139	15_99254882_99255014	NA	NA	processed_transcript_AS	ENSMUSG00000100599	15_99251788_99262044	RF00156	HACA-box	NA	TRUE
ENSMUSG00000065022	12_109681519_109681593	NA	NA	nongenic	NA	NA	RF00181	CD-box	NA	FALSE
ENSMUSG00000065749	12_109679945_109680013	NA	NA	nongenic	NA	NA	RF00181	CD-box	NA	FALSE
ENSMUSG00000094670	X_135384915_135385028	NA	NA	nongenic	NA	NA	RF00560	HACA-box	4	FALSE
ENSMUSG00000089414	4_34006306_34006392	NA	NA	nongenic	NA	NA	RF00160	CD-box	NA	FALSE
ENSMUSG00000089415	5_77669724_77669846	NA	NA	nongenic	NA	NA	RF00560	HACA-box	NA	FALSE
ENSMUSG00000077543	11_34842228_34842354	NA	NA	nongenic	NA	NA	RF00560	HACA-box	NA	FALSE
ENSMUSG00000087908	1_102953415_102953548	NA	NA	nongenic	NA	NA	RF00560	HACA-box	NA	FALSE
ENSMUSG00000089220	3_6977268_6977380	NA	NA	nongenic	NA	NA	RF00560	HACA-box	NA	FALSE
ENSMUSG00000088966	12_51085687_51085803	NA	NA	nongenic	NA	NA	RF00402	HACA-box	NA	FALSE
ENSMUSG00000096771	13_8949921_8950053	NA	NA	nongenic	NA	NA	RF00560	HACA-box	NA	FALSE
ENSMUSG00000089373	9_86703819_86703946	NA	NA	nongenic	NA	NA	RF00560	HACA-box	NA	FALSE
ENSMUSG00000077635	4_55469025_55469159	NA	NA	nongenic	NA	NA	RF00560	HACA-box	NA	FALSE
ENSMUSG00000080616	11_121030858_121030982	NA	NA	nongenic	NA	NA	RF00012	CD-box	NA	FALSE
ENSMUSG00000089034	11_12676933_12677073	NA	NA	nongenic	NA	NA	RF01225	HACA-box	NA	FALSE
ENSMUSG00000089036	16_19307699_19307824	NA	NA	nongenic	NA	NA	RF00560	HACA-box	NA	TRUE
ENSMUSG00000089037	1_109623008_109623137	NA	NA	nongenic	NA	NA	RF00560	HACA-box	NA	FALSE
ENSMUSG00000088447	10_110892298_110892419	NA	NA	nongenic	NA	NA	RF00561	HACA-box	NA	FALSE
ENSMUSG00000088444	2_151059955_151060083	NA	NA	nongenic	NA	NA	RF00560	HACA-box	NA	FALSE
ENSMUSG00000084604	12_109688055_109688125	NA	NA	nongenic	NA	NA	RF00181	CD-box	NA	FALSE
ENSMUSG00000088726	18_63533068_63533211	NA	NA	nongenic	NA	NA	RF00554	HACA-box	NA	FALSE
ENSMUSG00000087985	8_101539584_101539708	NA	NA	nongenic	NA	NA	RF00560	HACA-box	NA	FALSE
ENSMUSG00000095228	X_135506257_135506370	NA	NA	nongenic	NA	NA	RF00560	HACA-box	NA	FALSE
ENSMUSG00000077199	X_104070189_104070326	NA	NA	nongenic	NA	NA	RF00416	HACA-box	NA	FALSE
ENSMUSG00000077196	6_24894670_24894800	NA	NA	nongenic	NA	NA	RF00560	HACA-box	NA	TRUE
ENSMUSG00000077197	16_76132541_76132671	NA	NA	nongenic	NA	NA	RF00560	HACA-box	NA	FALSE
ENSMUSG00000077190	3_57054150_57054279	NA	NA	nongenic	NA	NA	RF00560	HACA-box	NA	FALSE
ENSMUSG00000077223	19_56277518_56277645	NA	NA	nongenic	NA	NA	RF00560	HACA-box	NA	TRUE
ENSMUSG00000077228	5_62132353_62132484	NA	NA	nongenic	NA	NA	RF00560	HACA-box	NA	FALSE
ENSMUSG00000084418	6_7879563_7879691	NA	NA	nongenic	NA	NA	RF00334	HACA-box	NA	FALSE
ENSMUSG00000077320	11_45639383_45639514	NA	NA	nongenic	NA	NA	RF00560	HACA-box	NA	FALSE
ENSMUSG00000065248	3_128540372_128540480	NA	NA	nongenic	NA	NA	RF00421	HACA-box	NA	FALSE
ENSMUSG00000064596	2_54100430_54100562	NA	NA	nongenic	NA	NA	RF00432	HACA-box	NA	FALSE
ENSMUSG00000088630	6_93509573_93509702	NA	NA	nongenic	NA	NA	RF00560	HACA-box	NA	FALSE
ENSMUSG00000088635	9_74782070_74782212	NA	NA	nongenic	NA	NA	RF00554	HACA-box	NA	TRUE
ENSMUSG00000087772	14_68166953_68167074	NA	NA	nongenic	NA	NA	RF00560	HACA-box	NA	FALSE
ENSMUSG00000089528	8_62783612_62783725	NA	NA	nongenic	NA	NA	RF00560	HACA-box	NA	FALSE
ENSMUSG00000089524	17_29984034_29984141	NA	NA	nongenic	NA	NA	RF00156	HACA-box	NA	FALSE
ENSMUSG00000088691	1_112467911_112468046	NA	NA	nongenic	NA	NA	RF00263	HACA-box	NA	FALSE
ENSMUSG00000088697	X_68563127_68563252	NA	NA	nongenic	NA	NA	RF00560	HACA-box	NA	FALSE
ENSMUSG00000088346	3_115391554_115391685	NA	NA	nongenic	NA	NA	RF00560	HACA-box	NA	FALSE
ENSMUSG00000088340	2_61492766_61492894	NA	NA	nongenic	NA	NA	RF00072	HACA-box	NA	FALSE
ENSMUSG00000065709	3_99113155_99113283	NA	NA	nongenic	NA	NA	RF00405	HACA-box	NA	FALSE
ENSMUSG00000095037	14_102329530_102329661	NA	NA	nongenic	NA	NA	RF00560	HACA-box	NA	FALSE
ENSMUSG00000065853	14_52069300_52069369	NA	NA	nongenic	NA	NA	RF00151	CD-box	NA	TRUE
ENSMUSG00000096371	6_59099253_59099384	NA	NA	nongenic	NA	NA	RF00560	HACA-box	NA	FALSE
ENSMUSG00000077776	1_57422244_57422373	NA	NA	nongenic	NA	NA	RF00560	HACA-box	NA	FALSE
ENSMUSG00000077777	7_106426712_106426847	NA	NA	nongenic	NA	NA	RF00560	HACA-box	NA	TRUE
ENSMUSG00000088105	14_118775152_118775282	NA	NA	nongenic	NA	NA	RF00560	HACA-box	NA	FALSE
ENSMUSG00000088104	9_24351118_24351212	NA	NA	nongenic	NA	NA	RF00560	HACA-box	NA	FALSE
ENSMUSG00000088810	9_68280574_68280703	NA	NA	nongenic	NA	NA	RF00561	HACA-box	NA	FALSE
ENSMUSG00000088817	17_82232144_82232272	NA	NA	nongenic	NA	NA	RF00560	HACA-box	NA	FALSE
ENSMUSG00000089152	2_130071724_130071810	NA	NA	nongenic	NA	NA	RF00560	HACA-box	NA	FALSE
ENSMUSG00000089157	6_67792439_67792576	NA	NA	nongenic	NA	NA	RF00560	HACA-box	NA	FALSE
ENSMUSG00000089179	8_91061265_91061396	NA	NA	nongenic	NA	NA	RF00560	HACA-box	NA	TRUE
ENSMUSG00000089178	16_65170041_65170170	NA	NA	nongenic	NA	NA	RF00560	HACA-box	NA	FALSE
ENSMUSG00000089174	1_163118227_163118348	NA	NA	nongenic	NA	NA	RF00561	HACA-box	NA	FALSE
ENSMUSG00000077237	1_107892974_107893105	NA	NA	nongenic	NA	NA	RF00560	HACA-box	NA	FALSE
ENSMUSG00000077236	2_104578945_104579076	NA	NA	nongenic	NA	NA	RF00560	HACA-box	NA	FALSE
ENSMUSG00000064511	16_53404086_53404193	NA	NA	nongenic	NA	NA	RF00421	HACA-box	NA	FALSE
ENSMUSG00000077306	14_37224869_37225001	NA	NA	nongenic	NA	NA	RF00560	HACA-box	NA	FALSE
ENSMUSG00000077304	11_5560606_5560735	NA	NA	nongenic	NA	NA	RF00560	HACA-box	NA	FALSE
ENSMUSG00000077302	4_6634164_6634295	NA	NA	nongenic	NA	NA	RF00560	HACA-box	NA	FALSE
ENSMUSG00000084517	3_49491351_49491478	NA	NA	nongenic	NA	NA	RF00155	HACA-box	NA	FALSE
ENSMUSG00000087813	5_21117083_21117201	NA	NA	nongenic	NA	NA	RF00561	HACA-box	NA	TRUE
ENSMUSG00000077683	7_62611657_62611784	NA	NA	nongenic	NA	NA	RF00560	HACA-box	NA	FALSE
ENSMUSG00000077680	18_23147094_23147219	NA	NA	nongenic	NA	NA	RF00560	HACA-box	NA	FALSE
ENSMUSG00000077687	4_109537039_109537169	NA	NA	nongenic	NA	NA	RF00560	HACA-box	NA	FALSE
ENSMUSG00000077685	14_56837071_56837156	NA	NA	nongenic	NA	NA	RF00594	CD-box	NA	FALSE
ENSMUSG00000088890	2_151123853_151123988	NA	NA	nongenic	NA	NA	RF00560	HACA-box	NA	FALSE
ENSMUSG00000088895	15_71794188_71794365	NA	NA	nongenic	NA	NA	RF01241	HACA-box	NA	TRUE
ENSMUSG00000088897	15_62793201_62793334	NA	NA	nongenic	NA	NA	RF00560	HACA-box	NA	FALSE
ENSMUSG00000088896	X_158373082_158373232	NA	NA	nongenic	NA	NA	RF00560	HACA-box	NA	FALSE
ENSMUSG00000089442	6_25199929_25200051	NA	NA	nongenic	NA	NA	RF00560	HACA-box	NA	FALSE
ENSMUSG00000089445	6_81806791_81806908	NA	NA	nongenic	NA	NA	RF00560	HACA-box	NA	FALSE
ENSMUSG00000089444	3_81880727_81880866	NA	NA	nongenic	NA	NA	RF00560	HACA-box	NA	FALSE
ENSMUSG00000088796	5_58414228_58414361	NA	NA	nongenic	NA	NA	RF00560	HACA-box	NA	FALSE
ENSMUSG00000088792	X_51844685_51844801	NA	NA	nongenic	NA	NA	RF00560	HACA-box	NA	FALSE
ENSMUSG00000088790	4_3619189_3619315	NA	NA	nongenic	NA	NA	RF00425	HACA-box	NA	TRUE
ENSMUSG00000077537	8_76021929_76022055	NA	NA	nongenic	NA	NA	RF00560	HACA-box	NA	FALSE
ENSMUSG00000077539	10_11648005_11648134	NA	NA	nongenic	NA	NA	RF00560	HACA-box	NA	FALSE
ENSMUSG00000087954	5_64144248_64144381	NA	NA	nongenic	NA	NA	RF00560	HACA-box	NA	FALSE
ENSMUSG00000065663	9_15316676_15316808	NA	NA	nongenic	NA	NA	RF00402	HACA-box	1	TRUE
ENSMUSG00000077435	X_121011835_121011962	NA	NA	nongenic	NA	NA	RF00560	HACA-box	NA	FALSE
ENSMUSG00000077430	X_21500366_21500496	NA	NA	nongenic	NA	NA	RF00560	HACA-box	NA	FALSE
ENSMUSG00000077439	10_66483553_66483682	NA	NA	nongenic	NA	NA	RF00560	HACA-box	NA	FALSE
ENSMUSG00000088225	16_3535485_3535611	NA	NA	nongenic	NA	NA	RF00561	HACA-box	NA	FALSE
ENSMUSG00000088222	11_58661178_58661309	NA	NA	nongenic	NA	NA	RF00560	HACA-box	NA	FALSE
ENSMUSG00000088228	11_56482949_56483044	NA	NA	nongenic	NA	NA	RF00156	HACA-box	NA	FALSE
ENSMUSG00000088911	1_132814228_132814348	NA	NA	nongenic	NA	NA	RF00560	HACA-box	NA	FALSE
ENSMUSG00000094815	13_62543434_62543503	NA	NA	nongenic	NA	NA	RF00421	HACA-box	NA	FALSE
ENSMUSG00000064634	9_15315189_15315321	NA	NA	nongenic	NA	NA	RF00408	HACA-box	NA	TRUE
ENSMUSG00000094183	6_59705746_59705874	NA	NA	nongenic	NA	NA	RF00405	HACA-box	NA	FALSE
ENSMUSG00000065141	2_80850288_80850418	NA	NA	nongenic	NA	NA	RF00404	HACA-box	NA	FALSE
ENSMUSG00000077383	9_46562974_46563103	NA	NA	nongenic	NA	NA	RF00560	HACA-box	NA	TRUE
ENSMUSG00000077381	4_130857751_130857880	NA	NA	nongenic	NA	NA	RF00560	HACA-box	NA	FALSE
ENSMUSG00000089349	4_47920755_47920897	NA	NA	nongenic	NA	NA	RF00560	HACA-box	NA	FALSE
ENSMUSG00000077603	12_59672990_59673120	NA	NA	nongenic	NA	NA	RF00334	HACA-box	NA	TRUE
ENSMUSG00000077601	13_35293147_35293277	NA	NA	nongenic	NA	NA	RF00560	HACA-box	NA	FALSE
ENSMUSG00000064788	11_102829878_102830014	NA	NA	nongenic	NA	NA	RF00410	HACA-box	NA	FALSE
ENSMUSG00000064783	19_20033504_20033635	NA	NA	nongenic	NA	NA	RF00056	HACA-box	NA	FALSE
ENSMUSG00000064961	2_168335700_168335836	NA	NA	nongenic	NA	NA	RF00410	HACA-box	NA	FALSE
ENSMUSG00000080540	11_106501245_106501377	NA	NA	nongenic	NA	NA	RF00598	HACA-box	NA	FALSE
ENSMUSG00000095175	6_123539901_123540032	NA	NA	nongenic	NA	NA	RF00560	HACA-box	NA	FALSE
ENSMUSG00000088715	1_137734318_137734433	NA	NA	nongenic	NA	NA	RF00560	HACA-box	NA	FALSE
ENSMUSG00000088020	11_90782413_90782549	NA	NA	nongenic	NA	NA	RF00560	HACA-box	NA	FALSE
ENSMUSG00000088996	18_9614314_9614441	NA	NA	nongenic	NA	NA	RF00402	HACA-box	NA	FALSE
ENSMUSG00000077279	13_56930820_56930948	NA	NA	nongenic	NA	NA	RF00560	HACA-box	NA	FALSE
ENSMUSG00000077278	13_91723256_91723383	NA	NA	nongenic	NA	NA	RF00560	HACA-box	NA	TRUE
ENSMUSG00000077272	8_96318487_96318618	NA	NA	nongenic	NA	NA	RF00560	HACA-box	NA	FALSE
ENSMUSG00000077270	12_65566090_65566221	NA	NA	nongenic	NA	NA	RF00560	HACA-box	NA	FALSE
ENSMUSG00000077275	X_70693476_70693607	NA	NA	nongenic	NA	NA	RF00560	HACA-box	NA	FALSE
ENSMUSG00000088509	11_12692813_12692942	NA	NA	nongenic	NA	NA	RF00560	HACA-box	NA	FALSE
ENSMUSG00000087850	6_144803500_144803632	NA	NA	nongenic	NA	NA	RF00560	HACA-box	NA	FALSE
ENSMUSG00000087858	3_10975469_10975586	NA	NA	nongenic	NA	NA	RF00560	HACA-box	NA	FALSE
ENSMUSG00000065924	16_71663788_71663918	NA	NA	nongenic	NA	NA	RF00056	HACA-box	NA	FALSE
ENSMUSG00000088677	4_94487883_94487983	NA	NA	nongenic	NA	NA	RF00410	HACA-box	NA	TRUE
ENSMUSG00000064671	11_20847753_20847881	NA	NA	nongenic	NA	NA	RF00302	HACA-box	NA	FALSE
ENSMUSG00000065706	9_85772351_85772480	NA	NA	nongenic	NA	NA	RF00420	HACA-box	NA	FALSE
ENSMUSG00000093944	6_123424556_123424687	NA	NA	nongenic	NA	NA	RF00560	HACA-box	NA	FALSE
ENSMUSG00000065884	4_75280626_75280755	NA	NA	nongenic	NA	NA	RF00092	HACA-box	NA	FALSE
ENSMUSG00000088126	18_30476407_30476518	NA	NA	nongenic	NA	NA	RF00560	HACA-box	NA	FALSE
ENSMUSG00000088374	6_116765529_116765652	NA	NA	nongenic	NA	NA	RF00560	HACA-box	NA	FALSE
ENSMUSG00000089264	2_127677670_127677727	NA	NA	nongenic	NA	NA	RF00431	HACA-box	NA	FALSE
ENSMUSG00000089267	15_84323209_84323352	NA	NA	nongenic	NA	NA	RF00554	HACA-box	NA	FALSE
ENSMUSG00000089262	6_85150336_85150451	NA	NA	nongenic	NA	NA	RF00560	HACA-box	NA	TRUE
ENSMUSG00000077728	3_37995105_37995235	NA	NA	nongenic	NA	NA	RF00560	HACA-box	NA	FALSE
ENSMUSG00000077726	3_124501574_124501703	NA	NA	nongenic	NA	NA	RF00560	HACA-box	NA	FALSE
ENSMUSG00000094527	6_53872017_53872148	NA	NA	nongenic	NA	NA	RF00560	HACA-box	NA	FALSE
ENSMUSG00000088240	5_93073861_93073996	NA	NA	nongenic	NA	NA	RF00156	HACA-box	NA	TRUE
ENSMUSG00000088241	6_124095450_124095568	NA	NA	nongenic	NA	NA	RF00560	HACA-box	NA	FALSE
ENSMUSG00000077456	11_71848076_71848206	NA	NA	nongenic	NA	NA	RF00560	HACA-box	NA	FALSE
ENSMUSG00000077149	7_82994835_82994966	NA	NA	nongenic	NA	NA	RF00560	HACA-box	NA	FALSE
ENSMUSG00000077143	2_162757309_162757434	NA	NA	nongenic	NA	NA	RF00560	HACA-box	NA	FALSE
ENSMUSG00000077142	10_71898036_71898166	NA	NA	nongenic	NA	NA	RF00560	HACA-box	NA	FALSE
ENSMUSG00000077144	9_76716628_76716747	NA	NA	nongenic	NA	NA	RF00560	HACA-box	NA	FALSE
ENSMUSG00000077146	6_43887194_43887324	NA	NA	nongenic	NA	NA	RF00560	HACA-box	NA	FALSE
ENSMUSG00000089287	3_4567203_4567335	NA	NA	nongenic	NA	NA	RF00428	HACA-box	NA	FALSE
ENSMUSG00000089184	11_78561645_78561735	NA	NA	nongenic	NA	NA	RF00156	HACA-box	NA	TRUE
ENSMUSG00000088587	9_68510163_68510235	NA	NA	nongenic	NA	NA	RF00181	CD-box	NA	FALSE
ENSMUSG00000088585	1_10921670_10921760	NA	NA	nongenic	NA	NA	RF00155	HACA-box	NA	FALSE
ENSMUSG00000088582	1_148326980_148327108	NA	NA	nongenic	NA	NA	RF00560	HACA-box	NA	FALSE
ENSMUSG00000064545	12_109682384_109682458	NA	NA	nongenic	NA	NA	RF00181	CD-box	NA	FALSE
ENSMUSG00000084702	8_43377975_43378104	NA	NA	nongenic	NA	NA	RF00420	HACA-box	NA	FALSE
ENSMUSG00000089575	2_151282975_151283110	NA	NA	nongenic	NA	NA	RF00560	HACA-box	NA	FALSE
ENSMUSG00000077336	3_133588406_133588537	NA	NA	nongenic	NA	NA	RF00560	HACA-box	NA	TRUE
ENSMUSG00000077337	13_75691972_75692054	NA	NA	nongenic	NA	NA	RF00399	HACA-box	NA	TRUE
ENSMUSG00000077332	6_83836937_83837066	NA	NA	nongenic	NA	NA	RF00560	HACA-box	NA	FALSE
ENSMUSG00000077333	5_57128645_57128772	NA	NA	nongenic	NA	NA	RF00560	HACA-box	NA	FALSE
ENSMUSG00000088621	15_29888341_29888474	NA	NA	nongenic	NA	NA	RF00560	HACA-box	NA	FALSE
ENSMUSG00000088510	1_102413923_102414021	NA	NA	nongenic	NA	NA	RF00560	HACA-box	NA	FALSE
ENSMUSG00000088515	4_51655767_51655875	NA	NA	nongenic	NA	NA	RF00560	HACA-box	NA	FALSE
ENSMUSG00000087862	9_19437687_19437815	NA	NA	nongenic	NA	NA	RF00560	HACA-box	NA	FALSE
ENSMUSG00000088868	2_46306336_46306458	NA	NA	nongenic	NA	NA	RF00560	HACA-box	NA	FALSE
ENSMUSG00000088477	X_7547348_7547480	NA	NA	nongenic	NA	NA	RF00156	HACA-box	NA	FALSE
ENSMUSG00000088476	16_80137352_80137467	NA	NA	nongenic	NA	NA	RF00560	HACA-box	NA	FALSE
ENSMUSG00000089231	3_14267315_14267439	NA	NA	nongenic	NA	NA	RF00560	HACA-box	NA	FALSE
ENSMUSG00000077445	8_38982904_38983035	NA	NA	nongenic	NA	NA	RF00560	HACA-box	NA	FALSE
ENSMUSG00000077441	3_148354087_148354218	NA	NA	nongenic	NA	NA	RF00560	HACA-box	NA	FALSE
ENSMUSG00000077442	11_77658576_77658707	NA	NA	nongenic	NA	NA	RF00560	HACA-box	NA	FALSE
ENSMUSG00000094402	15_6151217_6151348	NA	NA	nongenic	NA	NA	RF00560	HACA-box	NA	FALSE
ENSMUSG00000077559	3_33959069_33959200	NA	NA	nongenic	NA	NA	RF00560	HACA-box	NA	FALSE
ENSMUSG00000077553	9_88021420_88021549	NA	NA	nongenic	NA	NA	RF00560	HACA-box	NA	FALSE
ENSMUSG00000089311	16_54628428_54628552	NA	NA	nongenic	NA	NA	RF00560	HACA-box	NA	FALSE
ENSMUSG00000089310	1_95039934_95040043	NA	NA	nongenic	NA	NA	RF00560	HACA-box	NA	FALSE
ENSMUSG00000088746	14_91108179_91108292	NA	NA	nongenic	NA	NA	RF00560	HACA-box	NA	FALSE
ENSMUSG00000087929	6_100494681_100494814	NA	NA	nongenic	NA	NA	RF00560	HACA-box	NA	FALSE
ENSMUSG00000088941	2_151372363_151372498	NA	NA	nongenic	NA	NA	RF00560	HACA-box	NA	FALSE
ENSMUSG00000094154	11_71233807_71233940	NA	NA	nongenic	NA	NA	RF00560	HACA-box	NA	FALSE
ENSMUSG00000094481	15_52499656_52499787	NA	NA	nongenic	NA	NA	RF00560	HACA-box	NA	FALSE
ENSMUSG00000077243	18_58615359_58615489	NA	NA	nongenic	NA	NA	RF00560	HACA-box	NA	FALSE
ENSMUSG00000077240	9_38511173_38511296	NA	NA	nongenic	NA	NA	RF00560	HACA-box	NA	FALSE
ENSMUSG00000077241	6_143465269_143465397	NA	NA	nongenic	NA	NA	RF00560	HACA-box	NA	FALSE
ENSMUSG00000077246	6_35975330_35975464	NA	NA	nongenic	NA	NA	RF00560	HACA-box	NA	TRUE
ENSMUSG00000077244	1_7265803_7265932	NA	NA	nongenic	NA	NA	RF00560	HACA-box	NA	FALSE
ENSMUSG00000088538	14_97336495_97336632	NA	NA	nongenic	NA	NA	RF00560	HACA-box	NA	FALSE
ENSMUSG00000088539	X_121712089_121712224	NA	NA	nongenic	NA	NA	RF00560	HACA-box	NA	FALSE
ENSMUSG00000088536	14_87346245_87346387	NA	NA	nongenic	NA	NA	RF00554	HACA-box	NA	FALSE
ENSMUSG00000088530	X_76830034_76830172	NA	NA	nongenic	NA	NA	RF00560	HACA-box	NA	FALSE
ENSMUSG00000096455	11_71288425_71288558	NA	NA	nongenic	NA	NA	RF00560	HACA-box	NA	FALSE
ENSMUSG00000088628	2_53700847_53700955	NA	NA	nongenic	NA	NA	RF00561	HACA-box	NA	FALSE
ENSMUSG00000077655	13_75963657_75963787	NA	NA	nongenic	NA	NA	RF00560	HACA-box	NA	TRUE
ENSMUSG00000077650	X_75886083_75886209	NA	NA	nongenic	NA	NA	RF00561	HACA-box	NA	TRUE
ENSMUSG00000077653	7_119306123_119306248	NA	NA	nongenic	NA	NA	RF00560	HACA-box	NA	FALSE
ENSMUSG00000077659	9_123162371_123162503	NA	NA	nongenic	NA	NA	RF00560	HACA-box	NA	FALSE
ENSMUSG00000088046	14_94448221_94448351	NA	NA	nongenic	NA	NA	RF00560	HACA-box	NA	FALSE
ENSMUSG00000088047	X_143413898_143414026	NA	NA	nongenic	NA	NA	RF00560	HACA-box	NA	FALSE
ENSMUSG00000088045	15_30004186_30004263	NA	NA	nongenic	NA	NA	RF00560	HACA-box	NA	TRUE
ENSMUSG00000088040	8_60807739_60807846	NA	NA	nongenic	NA	NA	RF00560	HACA-box	NA	FALSE
ENSMUSG00000089585	4_40458939_40459033	NA	NA	nongenic	NA	NA	RF00561	HACA-box	NA	FALSE
ENSMUSG00000089587	6_105232605_105232743	NA	NA	nongenic	NA	NA	RF00554	HACA-box	NA	FALSE
ENSMUSG00000089580	13_24316730_24316852	NA	NA	nongenic	NA	NA	RF00560	HACA-box	NA	TRUE
ENSMUSG00000089589	15_44948104_44948246	NA	NA	nongenic	NA	NA	RF00554	HACA-box	NA	FALSE
ENSMUSG00000065757	12_109673913_109673994	NA	NA	nongenic	NA	NA	RF00181	CD-box	NA	FALSE
ENSMUSG00000089052	13_31427255_31427379	NA	NA	nongenic	NA	NA	RF00561	HACA-box	NA	FALSE
ENSMUSG00000077413	1_94615636_94615704	NA	NA	nongenic	NA	NA	RF00088	CD-box	NA	FALSE
ENSMUSG00000064477	X_156455999_156456095	NA	NA	nongenic	NA	NA	RF00421	HACA-box	NA	FALSE
ENSMUSG00000064471	16_90602496_90602617	NA	NA	nongenic	NA	NA	RF00421	HACA-box	NA	FALSE
ENSMUSG00000087806	3_119638744_119638874	NA	NA	nongenic	NA	NA	RF00560	HACA-box	NA	FALSE
ENSMUSG00000077224	14_106766030_106766156	NA	NA	nongenic	NA	NA	RF00560	HACA-box	NA	FALSE
ENSMUSG00000077480	2_107886508_107886639	NA	NA	nongenic	NA	NA	RF00560	HACA-box	NA	FALSE
ENSMUSG00000077487	3_78979922_78980051	NA	NA	nongenic	NA	NA	RF00560	HACA-box	NA	FALSE
ENSMUSG00000065266	X_93251474_93251606	NA	NA	nongenic	NA	NA	RF00190	HACA-box	NA	FALSE
ENSMUSG00000065265	9_15316489_15316588	NA	NA	nongenic	NA	NA	RF00421	HACA-box	NA	TRUE
ENSMUSG00000065269	6_148642524_148642660	NA	NA	nongenic	NA	NA	RF00091	HACA-box	NA	TRUE
ENSMUSG00000089507	3_70228747_70228874	NA	NA	nongenic	NA	NA	RF00560	HACA-box	NA	FALSE
ENSMUSG00000077361	10_46658508_46658638	NA	NA	nongenic	NA	NA	RF00560	HACA-box	NA	FALSE
ENSMUSG00000077366	3_69962315_69962445	NA	NA	nongenic	NA	NA	RF00560	HACA-box	NA	FALSE
ENSMUSG00000077750	12_33452712_33452843	NA	NA	nongenic	NA	NA	RF00560	HACA-box	NA	FALSE
ENSMUSG00000077755	8_42522136_42522203	NA	NA	nongenic	NA	NA	RF00189	CD-box	NA	FALSE
ENSMUSG00000077757	5_52959351_52959462	NA	NA	nongenic	NA	NA	RF00406	HACA-box	NA	TRUE
ENSMUSG00000088164	1_137367151_137367247	NA	NA	nongenic	NA	NA	RF00560	HACA-box	NA	FALSE
ENSMUSG00000088443	6_124142185_124142294	NA	NA	nongenic	NA	NA	RF00560	HACA-box	NA	FALSE
ENSMUSG00000088440	18_56192999_56193133	NA	NA	nongenic	NA	NA	RF00560	HACA-box	NA	FALSE
ENSMUSG00000088280	10_48437822_48437950	NA	NA	nongenic	NA	NA	RF00402	HACA-box	NA	FALSE
ENSMUSG00000088282	X_126900896_126901018	NA	NA	nongenic	NA	NA	RF00560	HACA-box	NA	FALSE
ENSMUSG00000088484	3_7501904_7502020	NA	NA	nongenic	NA	NA	RF00560	HACA-box	NA	FALSE
ENSMUSG00000077495	9_99943709_99943842	NA	NA	nongenic	NA	NA	RF00560	HACA-box	NA	FALSE
ENSMUSG00000077492	14_55161477_55161608	NA	NA	nongenic	NA	NA	RF00560	HACA-box	NA	FALSE
ENSMUSG00000087884	10_10663154_10663284	NA	NA	nongenic	NA	NA	RF00560	HACA-box	NA	FALSE
ENSMUSG00000087880	5_68566170_68566296	NA	NA	nongenic	NA	NA	RF00560	HACA-box	NA	FALSE
ENSMUSG00000077738	4_39295463_39295588	NA	NA	nongenic	NA	NA	RF00560	HACA-box	NA	FALSE
ENSMUSG00000077730	9_78013972_78014098	NA	NA	nongenic	NA	NA	RF00560	HACA-box	NA	FALSE
ENSMUSG00000064392	8_84380449_84380581	NA	NA	nongenic	NA	NA	RF00411	HACA-box	NA	FALSE
ENSMUSG00000088481	3_77105209_77105285	NA	NA	nongenic	NA	NA	RF00560	HACA-box	NA	FALSE
ENSMUSG00000088678	8_53006408_53006523	NA	NA	nongenic	NA	NA	RF00560	HACA-box	NA	FALSE
ENSMUSG00000088095	14_118299990_118300117	NA	NA	nongenic	NA	NA	RF00560	HACA-box	NA	FALSE
ENSMUSG00000088094	3_8679359_8679477	NA	NA	nongenic	NA	NA	RF00560	HACA-box	NA	FALSE
ENSMUSG00000088098	18_26495435_26495565	NA	NA	nongenic	NA	NA	RF00560	HACA-box	NA	FALSE
ENSMUSG00000087936	3_53512002_53512126	NA	NA	nongenic	NA	NA	RF00560	HACA-box	NA	FALSE
ENSMUSG00000065095	X_137150815_137150933	NA	NA	nongenic	NA	NA	RF00092	HACA-box	NA	FALSE
ENSMUSG00000089461	10_110796173_110796300	NA	NA	nongenic	NA	NA	RF00560	HACA-box	NA	FALSE
ENSMUSG00000089460	11_115727143_115727277	NA	NA	nongenic	NA	NA	RF00156	HACA-box	NA	FALSE
ENSMUSG00000089464	6_97790512_97790654	NA	NA	nongenic	NA	NA	RF00560	HACA-box	NA	FALSE
ENSMUSG00000077555	5_60717317_60717439	NA	NA	nongenic	NA	NA	RF00560	HACA-box	NA	FALSE
ENSMUSG00000087973	2_85420137_85420280	NA	NA	nongenic	NA	NA	RF00554	HACA-box	NA	FALSE
ENSMUSG00000064487	12_109680800_109680874	NA	NA	nongenic	NA	NA	RF00181	CD-box	NA	FALSE
ENSMUSG00000077418	4_53905696_53905820	NA	NA	nongenic	NA	NA	RF00560	HACA-box	NA	FALSE
ENSMUSG00000077417	4_48896499_48896623	NA	NA	nongenic	NA	NA	RF00560	HACA-box	NA	FALSE
ENSMUSG00000077415	9_82247848_82247978	NA	NA	nongenic	NA	NA	RF00560	HACA-box	NA	FALSE
ENSMUSG00000077411	2_108079912_108080042	NA	NA	nongenic	NA	NA	RF00560	HACA-box	NA	FALSE
ENSMUSG00000077410	3_114824154_114824285	NA	NA	nongenic	NA	NA	RF00560	HACA-box	NA	FALSE
ENSMUSG00000088975	6_14113316_14113431	NA	NA	nongenic	NA	NA	RF00560	HACA-box	NA	FALSE
ENSMUSG00000077628	X_132553714_132553844	NA	NA	nongenic	NA	NA	RF00560	HACA-box	NA	FALSE
ENSMUSG00000077629	17_59225723_59225843	NA	NA	nongenic	NA	NA	RF00560	HACA-box	NA	FALSE
ENSMUSG00000089615	13_22879377_22879507	NA	NA	nongenic	NA	NA	RF00560	HACA-box	NA	FALSE
ENSMUSG00000104536	X_162748556_162748674	NA	NA	nongenic	NA	NA	RF00598	HACA-box	NA	FALSE
ENSMUSG00000084487	12_109684962_109685034	NA	NA	nongenic	NA	NA	RF00181	CD-box	NA	FALSE
ENSMUSG00000065940	7_68952100_68952236	NA	NA	nongenic	NA	NA	RF00412	HACA-box	NA	FALSE
ENSMUSG00000096402	14_62634962_62635093	NA	NA	nongenic	NA	NA	RF00560	HACA-box	NA	FALSE
ENSMUSG00000089364	5_18864577_18864704	NA	NA	nongenic	NA	NA	RF00560	HACA-box	NA	FALSE
ENSMUSG00000089520	3_39799632_39799716	NA	NA	nongenic	NA	NA	RF00560	HACA-box	NA	FALSE
ENSMUSG00000077627	15_60703992_60704123	NA	NA	nongenic	NA	NA	RF00560	HACA-box	NA	FALSE
ENSMUSG00000080607	10_21878784_21878892	NA	NA	nongenic	NA	NA	RF00603	CD-box	NA	FALSE
ENSMUSG00000089001	16_61070018_61070094	NA	NA	nongenic	NA	NA	RF01183	CD-box	NA	FALSE
ENSMUSG00000089002	13_62384918_62385052	NA	NA	nongenic	NA	NA	RF00156	HACA-box	NA	TRUE
ENSMUSG00000094771	4_7820916_7821047	NA	NA	nongenic	NA	NA	RF00560	HACA-box	NA	FALSE
ENSMUSG00000089007	2_11014762_11014890	NA	NA	nongenic	NA	NA	RF00263	HACA-box	NA	FALSE
ENSMUSG00000088739	3_47200627_47200764	NA	NA	nongenic	NA	NA	RF00560	HACA-box	NA	FALSE
ENSMUSG00000088730	10_14984670_14984799	NA	NA	nongenic	NA	NA	RF00560	HACA-box	NA	FALSE
ENSMUSG00000088731	9_24964536_24964669	NA	NA	nongenic	NA	NA	RF00056	HACA-box	NA	FALSE
ENSMUSG00000088734	5_56736090_56736219	NA	NA	nongenic	NA	NA	RF00560	HACA-box	NA	FALSE
ENSMUSG00000088735	3_64318407_64318564	NA	NA	nongenic	NA	NA	RF01233	HACA-box	NA	FALSE
ENSMUSG00000088196	1_128490040_128490173	NA	NA	nongenic	NA	NA	RF00156	HACA-box	NA	FALSE
ENSMUSG00000088191	15_27061736_27061866	NA	NA	nongenic	NA	NA	RF00560	HACA-box	NA	FALSE
ENSMUSG00000088192	8_86233854_86233977	NA	NA	nongenic	NA	NA	RF00560	HACA-box	NA	FALSE
ENSMUSG00000088198	10_51888625_51888752	NA	NA	nongenic	NA	NA	RF00560	HACA-box	NA	FALSE
ENSMUSG00000077786	14_37437490_37437620	NA	NA	nongenic	NA	NA	RF00560	HACA-box	NA	FALSE
ENSMUSG00000077784	7_58005205_58005338	NA	NA	nongenic	NA	NA	RF00560	HACA-box	NA	FALSE
ENSMUSG00000064400	19_4078298_4078512	NA	NA	nongenic	NA	NA	RF00012	CD-box	NA	FALSE
ENSMUSG00000064814	1_133601223_133601355	NA	NA	nongenic	NA	NA	RF00421	HACA-box	NA	TRUE
ENSMUSG00000077218	12_65562163_65562294	NA	NA	nongenic	NA	NA	RF00560	HACA-box	NA	FALSE
ENSMUSG00000077215	9_99750391_99750517	NA	NA	nongenic	NA	NA	RF00560	HACA-box	NA	FALSE
ENSMUSG00000077214	4_64444730_64444858	NA	NA	nongenic	NA	NA	RF00560	HACA-box	NA	FALSE
ENSMUSG00000087831	6_21013112_21013242	NA	NA	nongenic	NA	NA	RF00139	HACA-box	NA	FALSE
ENSMUSG00000088594	1_103236626_103236767	NA	NA	nongenic	NA	NA	RF00560	HACA-box	NA	FALSE
ENSMUSG00000065255	1_45746895_45747025	NA	NA	nongenic	NA	NA	RF00431	HACA-box	NA	FALSE
ENSMUSG00000077259	12_9643690_9643817	NA	NA	nongenic	NA	NA	RF00560	HACA-box	NA	FALSE
ENSMUSG00000087765	X_113878331_113878454	NA	NA	nongenic	NA	NA	RF00560	HACA-box	NA	FALSE
ENSMUSG00000080689	15_69685578_69685706	NA	NA	nongenic	NA	NA	RF00600	HACA-box	NA	FALSE
ENSMUSG00000088684	16_87761556_87761643	NA	NA	nongenic	NA	NA	RF00560	HACA-box	NA	FALSE
ENSMUSG00000088687	10_127953045_127953175	NA	NA	nongenic	NA	NA	RF00156	HACA-box	NA	TRUE
ENSMUSG00000088688	11_6546147_6546235	NA	NA	nongenic	NA	NA	RF00156	HACA-box	NA	FALSE
ENSMUSG00000089087	19_35203235_35203366	NA	NA	nongenic	NA	NA	RF00560	HACA-box	NA	FALSE
ENSMUSG00000088358	6_115723695_115723832	NA	NA	nongenic	NA	NA	RF00560	HACA-box	NA	FALSE
ENSMUSG00000095926	16_57884008_57884139	NA	NA	nongenic	NA	NA	RF00560	HACA-box	NA	FALSE
ENSMUSG00000089247	11_8004942_8005016	NA	NA	nongenic	NA	NA	RF00612	CD-box	NA	FALSE
ENSMUSG00000088111	1_26566833_26566938	NA	NA	nongenic	NA	NA	RF00560	HACA-box	NA	FALSE
ENSMUSG00000077703	12_64736402_64736532	NA	NA	nongenic	NA	NA	RF00560	HACA-box	NA	FALSE
ENSMUSG00000077701	4_14079809_14079940	NA	NA	nongenic	NA	NA	RF00560	HACA-box	NA	FALSE
ENSMUSG00000077700	12_39461530_39461656	NA	NA	nongenic	NA	NA	RF00560	HACA-box	NA	FALSE
ENSMUSG00000077707	12_77814680_77814809	NA	NA	nongenic	NA	NA	RF00560	HACA-box	NA	FALSE
ENSMUSG00000077708	17_48617823_48617954	NA	NA	nongenic	NA	NA	RF00560	HACA-box	NA	FALSE
ENSMUSG00000088800	1_18969762_18969833	NA	NA	nongenic	NA	NA	RF00560	HACA-box	NA	FALSE
ENSMUSG00000088808	2_151300944_151301079	NA	NA	nongenic	NA	NA	RF00560	HACA-box	8	FALSE
ENSMUSG00000094239	5_62523408_62523539	NA	NA	nongenic	NA	NA	RF00560	HACA-box	NA	FALSE
ENSMUSG00000096563	13_62543203_62543335	NA	NA	nongenic	NA	NA	RF00402	HACA-box	NA	FALSE
ENSMUSG00000077161	4_62812428_62812560	NA	NA	nongenic	NA	NA	RF00560	HACA-box	NA	FALSE
ENSMUSG00000077160	14_56240560_56240685	NA	NA	nongenic	NA	NA	RF00560	HACA-box	NA	FALSE
ENSMUSG00000077166	7_69957776_69957904	NA	NA	nongenic	NA	NA	RF00560	HACA-box	NA	FALSE
ENSMUSG00000077295	1_102106449_102106580	NA	NA	nongenic	NA	NA	RF00560	HACA-box	NA	FALSE
ENSMUSG00000077294	X_93164902_93164984	NA	NA	nongenic	NA	NA	RF00581	CD-box	NA	FALSE
ENSMUSG00000077291	19_13635583_13635714	NA	NA	nongenic	NA	NA	RF00560	HACA-box	NA	FALSE
ENSMUSG00000077293	4_3857477_3857613	NA	NA	nongenic	NA	NA	RF00560	HACA-box	NA	FALSE
ENSMUSG00000077298	14_92368500_92368629	NA	NA	nongenic	NA	NA	RF00560	HACA-box	NA	FALSE
ENSMUSG00000089161	13_65158258_65158408	NA	NA	nongenic	NA	NA	RF00554	HACA-box	NA	TRUE
ENSMUSG00000088197	2_65376169_65376282	NA	NA	nongenic	NA	NA	RF00560	HACA-box	NA	FALSE
ENSMUSG00000077782	1_79513739_79513864	NA	NA	nongenic	NA	NA	RF00560	HACA-box	NA	FALSE
ENSMUSG00000064658	9_44736813_44736947	NA	NA	nongenic	NA	NA	RF00410	HACA-box	NA	FALSE
ENSMUSG00000077312	4_73589082_73589214	NA	NA	nongenic	NA	NA	RF00560	HACA-box	NA	FALSE
ENSMUSG00000077315	10_69132882_69132998	NA	NA	nongenic	NA	NA	RF00399	HACA-box	NA	FALSE
ENSMUSG00000089556	6_125258049_125258177	NA	NA	nongenic	NA	NA	RF00156	HACA-box	NA	FALSE
ENSMUSG00000089553	1_23245211_23245331	NA	NA	nongenic	NA	NA	RF00560	HACA-box	NA	FALSE
ENSMUSG00000089552	4_54004057_54004187	NA	NA	nongenic	NA	NA	RF00560	HACA-box	NA	FALSE
ENSMUSG00000089550	10_126840375_126840501	NA	NA	nongenic	NA	NA	RF00560	HACA-box	NA	FALSE
ENSMUSG00000084521	18_55085565_55085657	NA	NA	nongenic	NA	NA	RF00561	HACA-box	NA	FALSE
ENSMUSG00000088433	2_151073655_151073790	NA	NA	nongenic	NA	NA	RF00560	HACA-box	NA	FALSE
ENSMUSG00000064717	12_13163629_13163763	NA	NA	nongenic	NA	NA	RF00096	CD-box	NA	TRUE
ENSMUSG00000088888	7_102734582_102734714	NA	NA	nongenic	NA	NA	RF00560	HACA-box	NA	FALSE
ENSMUSG00000088883	8_89667173_89667304	NA	NA	nongenic	NA	NA	RF00560	HACA-box	NA	FALSE
ENSMUSG00000088884	3_99124186_99124302	NA	NA	nongenic	NA	NA	RF00560	HACA-box	NA	FALSE
ENSMUSG00000089458	2_148151150_148151462	NA	NA	nongenic	NA	NA	RF01296	HACA-box	NA	FALSE
ENSMUSG00000089454	18_15874661_15874789	NA	NA	nongenic	NA	NA	RF00560	HACA-box	NA	FALSE
ENSMUSG00000089455	14_108622543_108622660	NA	NA	nongenic	NA	NA	RF00560	HACA-box	NA	FALSE
ENSMUSG00000077501	6_54974651_54974779	NA	NA	nongenic	NA	NA	RF00560	HACA-box	NA	FALSE
ENSMUSG00000077503	8_15227405_15227537	NA	NA	nongenic	NA	NA	RF00560	HACA-box	NA	FALSE
ENSMUSG00000077502	15_69451015_69451146	NA	NA	nongenic	NA	NA	RF00560	HACA-box	NA	FALSE
ENSMUSG00000077507	5_54827215_54827343	NA	NA	nongenic	NA	NA	RF00560	HACA-box	NA	FALSE
ENSMUSG00000088415	10_105929612_105929743	NA	NA	nongenic	NA	NA	RF00420	HACA-box	NA	TRUE
ENSMUSG00000088410	17_83269971_83270105	NA	NA	nongenic	NA	NA	RF00322	HACA-box	NA	FALSE
ENSMUSG00000087942	17_91812491_91812620	NA	NA	nongenic	NA	NA	RF00560	HACA-box	NA	FALSE
ENSMUSG00000087940	18_28309760_28309891	NA	NA	nongenic	NA	NA	RF00560	HACA-box	NA	FALSE
ENSMUSG00000065635	11_56263165_56263240	NA	NA	nongenic	NA	NA	RF00213	CD-box	NA	TRUE
ENSMUSG00000077660	9_70148806_70148936	NA	NA	nongenic	NA	NA	RF00560	HACA-box	NA	FALSE
ENSMUSG00000065673	14_66970452_66970584	NA	NA	nongenic	NA	NA	RF00056	HACA-box	NA	TRUE
ENSMUSG00000077427	9_39537826_39537952	NA	NA	nongenic	NA	NA	RF00560	HACA-box	NA	FALSE
ENSMUSG00000077425	14_104971427_104971560	NA	NA	nongenic	NA	NA	RF00560	HACA-box	NA	FALSE
ENSMUSG00000077422	X_157430604_157430739	NA	NA	nongenic	NA	NA	RF00560	HACA-box	NA	FALSE
ENSMUSG00000088257	10_29395036_29395163	NA	NA	nongenic	NA	NA	RF00560	HACA-box	NA	FALSE
ENSMUSG00000088255	8_6223819_6223962	NA	NA	nongenic	NA	NA	RF00554	HACA-box	NA	FALSE
ENSMUSG00000088923	13_82050751_82050881	NA	NA	nongenic	NA	NA	RF00560	HACA-box	NA	FALSE
ENSMUSG00000088925	10_38213359_38213426	NA	NA	nongenic	NA	NA	RF00575	CD-box	NA	FALSE
ENSMUSG00000088924	10_120605537_120605596	NA	NA	nongenic	NA	NA	RF00560	HACA-box	NA	FALSE
ENSMUSG00000088929	9_15314074_15314144	NA	NA	nongenic	NA	NA	RF01161	CD-box	NA	TRUE
ENSMUSG00000095333	5_87764679_87764801	NA	NA	nongenic	NA	NA	RF00560	HACA-box	NA	FALSE
ENSMUSG00000077678	2_94621958_94622088	NA	NA	nongenic	NA	NA	RF00560	HACA-box	NA	FALSE
ENSMUSG00000077344	12_27631803_27631927	NA	NA	nongenic	NA	NA	RF00560	HACA-box	NA	FALSE
ENSMUSG00000077398	12_104419273_104419400	NA	NA	nongenic	NA	NA	RF00560	HACA-box	NA	FALSE
ENSMUSG00000077399	8_23290033_23290164	NA	NA	nongenic	NA	NA	RF00560	HACA-box	NA	FALSE
ENSMUSG00000077397	4_33681367_33681491	NA	NA	nongenic	NA	NA	RF00560	HACA-box	NA	FALSE
ENSMUSG00000089333	10_14233513_14233623	NA	NA	nongenic	NA	NA	RF00560	HACA-box	NA	FALSE
ENSMUSG00000089331	14_100525244_100525367	NA	NA	nongenic	NA	NA	RF00560	HACA-box	NA	FALSE
ENSMUSG00000089335	6_48934794_48934923	NA	NA	nongenic	NA	NA	RF00560	HACA-box	NA	FALSE
ENSMUSG00000089334	1_53100050_53100150	NA	NA	nongenic	NA	NA	RF00560	HACA-box	NA	FALSE
ENSMUSG00000105844	2_42809035_42809166	NA	NA	nongenic	NA	NA	RF00560	HACA-box	NA	FALSE
ENSMUSG00000064797	9_15315522_15315595	NA	NA	nongenic	NA	NA	RF00342	CD-box	NA	TRUE
ENSMUSG00000077585	8_56521372_56521503	NA	NA	nongenic	NA	NA	RF00560	HACA-box	NA	TRUE
ENSMUSG00000077587	4_44412469_44412595	NA	NA	nongenic	NA	NA	RF00560	HACA-box	NA	FALSE
ENSMUSG00000077586	12_59665654_59665784	NA	NA	nongenic	NA	NA	RF00560	HACA-box	NA	FALSE
ENSMUSG00000088766	14_36612117_36612239	NA	NA	nongenic	NA	NA	RF00560	HACA-box	NA	FALSE
ENSMUSG00000088495	11_23172798_23172906	NA	NA	nongenic	NA	NA	RF00560	HACA-box	NA	FALSE
ENSMUSG00000095424	X_135445519_135445632	NA	NA	nongenic	NA	NA	RF00560	HACA-box	4	FALSE
ENSMUSG00000088425	11_48684709_48684827	NA	NA	nongenic	NA	NA	RF00560	HACA-box	NA	FALSE
ENSMUSG00000077264	12_34895024_34895155	NA	NA	nongenic	NA	NA	RF00560	HACA-box	NA	FALSE
ENSMUSG00000077263	18_34093445_34093570	NA	NA	nongenic	NA	NA	RF00560	HACA-box	NA	FALSE
ENSMUSG00000077268	10_95898603_95898735	NA	NA	nongenic	NA	NA	RF00560	HACA-box	NA	TRUE
ENSMUSG00000077269	12_39621415_39621546	NA	NA	nongenic	NA	NA	RF00560	HACA-box	NA	FALSE
ENSMUSG00000088518	X_116748842_116748956	NA	NA	nongenic	NA	NA	RF00411	HACA-box	NA	FALSE
ENSMUSG00000087867	6_25078772_25078903	NA	NA	nongenic	NA	NA	RF00560	HACA-box	NA	FALSE
ENSMUSG00000065283	11_79893584_79893715	NA	NA	nongenic	NA	NA	RF00432	HACA-box	NA	FALSE
ENSMUSG00000065282	9_15313802_15313932	NA	NA	nongenic	NA	NA	RF00425	HACA-box	NA	TRUE
ENSMUSG00000096473	9_89075336_89075407	NA	NA	nongenic	NA	NA	RF00278	CD-box	17	FALSE
ENSMUSG00000088512	2_40298517_40298642	NA	NA	nongenic	NA	NA	RF00560	HACA-box	NA	FALSE
ENSMUSG00000077675	8_18512515_18512645	NA	NA	nongenic	NA	NA	RF00560	HACA-box	NA	FALSE
ENSMUSG00000077674	X_82692239_82692370	NA	NA	nongenic	NA	NA	RF00560	HACA-box	NA	FALSE
ENSMUSG00000077673	13_99692399_99692529	NA	NA	nongenic	NA	NA	RF00560	HACA-box	NA	FALSE
ENSMUSG00000077672	3_87066893_87067024	NA	NA	nongenic	NA	NA	RF00560	HACA-box	NA	FALSE
ENSMUSG00000077671	2_164621922_164622052	NA	NA	nongenic	NA	NA	RF00560	HACA-box	NA	FALSE
ENSMUSG00000088060	17_74000860_74001002	NA	NA	nongenic	NA	NA	RF00554	HACA-box	NA	TRUE
ENSMUSG00000065739	X_37632205_37632347	NA	NA	nongenic	NA	NA	RF00272	HACA-box	NA	FALSE
ENSMUSG00000089079	3_50838581_50838715	NA	NA	nongenic	NA	NA	RF00560	HACA-box	NA	FALSE
ENSMUSG00000088307	7_35217235_35217360	NA	NA	nongenic	NA	NA	RF00560	HACA-box	NA	FALSE
ENSMUSG00000089270	2_149566194_149566285	NA	NA	nongenic	NA	NA	RF00348	CD-box	NA	FALSE
ENSMUSG00000089279	15_30004062_30004134	NA	NA	nongenic	NA	NA	RF00560	HACA-box	NA	FALSE
ENSMUSG00000077736	1_83921918_83922041	NA	NA	nongenic	NA	NA	RF00560	HACA-box	NA	TRUE
ENSMUSG00000077735	5_147200124_147200253	NA	NA	nongenic	NA	NA	RF00560	HACA-box	NA	FALSE
ENSMUSG00000088144	18_74906314_74906434	NA	NA	nongenic	NA	NA	RF00414	HACA-box	NA	FALSE
ENSMUSG00000077158	14_12333776_12333904	NA	NA	nongenic	NA	NA	RF00560	HACA-box	NA	FALSE
ENSMUSG00000077152	16_8402814_8402957	NA	NA	nongenic	NA	NA	RF00560	HACA-box	NA	FALSE
ENSMUSG00000077153	8_63878196_63878326	NA	NA	nongenic	NA	NA	RF00560	HACA-box	NA	FALSE
ENSMUSG00000084450	X_94455010_94455119	NA	NA	nongenic	NA	NA	RF00614	HACA-box	NA	FALSE
ENSMUSG00000084459	X_64496584_64496657	NA	NA	nongenic	NA	NA	RF00181	CD-box	NA	FALSE
ENSMUSG00000088598	19_11607389_11607438	NA	NA	nongenic	NA	NA	RF00560	HACA-box	NA	FALSE
ENSMUSG00000065200	12_31258933_31259062	NA	NA	nongenic	NA	NA	RF00302	HACA-box	NA	FALSE
ENSMUSG00000084668	1_19513855_19513919	NA	NA	nongenic	NA	NA	RF00070	CD-box	NA	FALSE
ENSMUSG00000089297	14_106517389_106517495	NA	NA	nongenic	NA	NA	RF00419	HACA-box	NA	FALSE
ENSMUSG00000096166	9_101392979_101393110	NA	NA	nongenic	NA	NA	RF00560	HACA-box	NA	FALSE
ENSMUSG00000087736	17_87053694_87053825	NA	NA	nongenic	NA	NA	RF00561	HACA-box	NA	FALSE
ENSMUSG00000077348	2_130086041_130086169	NA	NA	nongenic	NA	NA	RF00560	HACA-box	NA	FALSE
ENSMUSG00000077342	2_19691288_19691419	NA	NA	nongenic	NA	NA	RF00560	HACA-box	NA	FALSE
ENSMUSG00000089380	8_67279082_67279231	NA	NA	nongenic	NA	NA	RF00560	HACA-box	NA	FALSE
ENSMUSG00000089387	18_66549935_66550045	NA	NA	nongenic	NA	NA	RF00560	HACA-box	NA	TRUE
ENSMUSG00000089384	14_94929701_94929826	NA	NA	nongenic	NA	NA	RF00560	HACA-box	NA	FALSE
ENSMUSG00000089385	16_68452859_68452965	NA	NA	nongenic	NA	NA	RF00560	HACA-box	NA	FALSE
ENSMUSG00000065812	15_61357871_61358004	NA	NA	nongenic	NA	NA	RF00406	HACA-box	NA	FALSE
ENSMUSG00000064740	X_82401091_82401227	NA	NA	nongenic	NA	NA	RF00156	HACA-box	NA	FALSE
ENSMUSG00000088147	10_129695978_129696101	NA	NA	nongenic	NA	NA	RF00560	HACA-box	NA	FALSE
ENSMUSG00000088145	1_159983496_159983605	NA	NA	nongenic	NA	NA	RF00560	HACA-box	NA	FALSE
ENSMUSG00000088858	1_20842535_20842666	NA	NA	nongenic	NA	NA	RF00560	HACA-box	NA	FALSE
ENSMUSG00000088852	12_45109007_45109137	NA	NA	nongenic	NA	NA	RF00560	HACA-box	NA	FALSE
ENSMUSG00000088465	10_107136974_107137058	NA	NA	nongenic	NA	NA	RF00560	HACA-box	NA	FALSE
ENSMUSG00000088469	15_41948997_41949098	NA	NA	nongenic	NA	NA	RF00560	HACA-box	NA	TRUE
ENSMUSG00000089131	13_46980720_46980848	NA	NA	nongenic	NA	NA	RF00425	HACA-box	NA	FALSE
ENSMUSG00000089130	14_96945019_96945110	NA	NA	nongenic	NA	NA	RF00560	HACA-box	NA	FALSE
ENSMUSG00000088009	14_83405631_83405764	NA	NA	nongenic	NA	NA	RF00560	HACA-box	NA	FALSE
ENSMUSG00000088260	3_33393057_33393199	NA	NA	nongenic	NA	NA	RF00554	HACA-box	NA	FALSE
ENSMUSG00000088261	8_86965503_86965619	NA	NA	nongenic	NA	NA	RF00560	HACA-box	NA	FALSE
ENSMUSG00000088266	19_27703876_27704007	NA	NA	nongenic	NA	NA	RF00554	HACA-box	NA	FALSE
ENSMUSG00000077470	15_39040579_39040709	NA	NA	nongenic	NA	NA	RF00560	HACA-box	NA	FALSE
ENSMUSG00000077473	13_5189803_5189934	NA	NA	nongenic	NA	NA	RF00560	HACA-box	NA	FALSE
ENSMUSG00000077474	5_83723462_83723589	NA	NA	nongenic	NA	NA	RF00560	HACA-box	NA	FALSE
ENSMUSG00000077477	8_111418732_111418863	NA	NA	nongenic	NA	NA	RF00560	HACA-box	NA	FALSE
ENSMUSG00000065629	1_39519533_39519747	NA	NA	nongenic	NA	NA	RF00012	CD-box	NA	FALSE
ENSMUSG00000089304	15_11361611_11361737	NA	NA	nongenic	NA	NA	RF00560	HACA-box	NA	FALSE
ENSMUSG00000088654	11_27087017_27087135	NA	NA	nongenic	NA	NA	RF00560	HACA-box	NA	FALSE
ENSMUSG00000087890	2_151435794_151435929	NA	NA	nongenic	NA	NA	RF00560	HACA-box	8	FALSE
ENSMUSG00000077260	4_102736812_102736939	NA	NA	nongenic	NA	NA	RF00560	HACA-box	NA	FALSE
ENSMUSG00000089409	4_83078511_83078629	NA	NA	nongenic	NA	NA	RF00560	HACA-box	NA	FALSE
ENSMUSG00000077576	10_38179453_38179584	NA	NA	nongenic	NA	NA	RF00560	HACA-box	NA	FALSE
ENSMUSG00000077579	16_87528030_87528165	NA	NA	nongenic	NA	NA	RF00560	HACA-box	NA	FALSE
ENSMUSG00000084690	9_5111399_5111533	NA	NA	nongenic	NA	NA	RF00190	HACA-box	NA	FALSE
ENSMUSG00000088753	18_67462342_67462475	NA	NA	nongenic	NA	NA	RF00420	HACA-box	NA	FALSE
ENSMUSG00000088751	5_57110824_57110946	NA	NA	nongenic	NA	NA	RF00560	HACA-box	NA	FALSE
ENSMUSG00000088756	15_44345650_44345775	NA	NA	nongenic	NA	NA	RF00560	HACA-box	NA	FALSE
ENSMUSG00000087919	4_14239618_14239744	NA	NA	nongenic	NA	NA	RF00560	HACA-box	NA	FALSE
ENSMUSG00000087917	6_67804375_67804510	NA	NA	nongenic	NA	NA	RF00560	HACA-box	NA	FALSE
ENSMUSG00000087916	14_20199996_20200112	NA	NA	nongenic	NA	NA	RF00156	HACA-box	NA	FALSE
ENSMUSG00000084546	1_113717914_113718047	NA	NA	nongenic	NA	NA	RF00406	HACA-box	NA	FALSE
ENSMUSG00000064800	12_45984343_45984549	NA	NA	nongenic	NA	NA	RF00045	HACA-box	NA	FALSE
ENSMUSG00000098425	11_96032678_96032892	NA	NA	nongenic	NA	NA	RF00012	CD-box	NA	TRUE
ENSMUSG00000096353	9_112522529_112522660	NA	NA	nongenic	NA	NA	RF00560	HACA-box	NA	FALSE
ENSMUSG00000088541	3_17251301_17251444	NA	NA	nongenic	NA	NA	RF00554	HACA-box	NA	FALSE
ENSMUSG00000077647	14_67566850_67566981	NA	NA	nongenic	NA	NA	RF00560	HACA-box	NA	FALSE
ENSMUSG00000077642	10_72527550_72527682	NA	NA	nongenic	NA	NA	RF00560	HACA-box	NA	FALSE
ENSMUSG00000077643	6_13111299_13111427	NA	NA	nongenic	NA	NA	RF00560	HACA-box	NA	FALSE
ENSMUSG00000077640	12_106221075_106221206	NA	NA	nongenic	NA	NA	RF00560	HACA-box	NA	FALSE
ENSMUSG00000077641	18_87925431_87925564	NA	NA	nongenic	NA	NA	RF00560	HACA-box	NA	FALSE
ENSMUSG00000077648	1_160876202_160876322	NA	NA	nongenic	NA	NA	RF00568	HACA-box	NA	FALSE
ENSMUSG00000088039	12_78165546_78165666	NA	NA	nongenic	NA	NA	RF00560	HACA-box	NA	FALSE
ENSMUSG00000088533	14_34106156_34106244	NA	NA	nongenic	NA	NA	RF00560	HACA-box	NA	FALSE
ENSMUSG00000089029	3_103392933_103393034	NA	NA	nongenic	NA	NA	RF00560	HACA-box	NA	FALSE
ENSMUSG00000089023	10_11959880_11960005	NA	NA	nongenic	NA	NA	RF00322	HACA-box	NA	FALSE
ENSMUSG00000089025	12_49578456_49578583	NA	NA	nongenic	NA	NA	RF00560	HACA-box	NA	FALSE
ENSMUSG00000064862	16_78423730_78423859	NA	NA	nongenic	NA	NA	RF00072	HACA-box	NA	FALSE
ENSMUSG00000087994	10_58704576_58704651	NA	NA	nongenic	NA	NA	RF00181	CD-box	NA	FALSE
ENSMUSG00000087992	9_113776182_113776298	NA	NA	nongenic	NA	NA	RF00560	HACA-box	NA	TRUE
ENSMUSG00000094386	5_87733528_87733650	NA	NA	nongenic	NA	NA	RF00560	HACA-box	NA	FALSE
ENSMUSG00000095477	5_118266449_118266580	NA	NA	nongenic	NA	NA	RF00560	HACA-box	NA	TRUE
ENSMUSG00000064463	16_35382045_35382247	NA	NA	nongenic	NA	NA	RF00045	HACA-box	NA	FALSE
ENSMUSG00000077188	2_159139361_159139492	NA	NA	nongenic	NA	NA	RF00560	HACA-box	NA	FALSE
ENSMUSG00000077184	17_24023200_24023328	NA	NA	nongenic	NA	NA	RF00560	HACA-box	NA	FALSE
ENSMUSG00000077181	15_44364085_44364216	NA	NA	nongenic	NA	NA	RF00560	HACA-box	NA	TRUE
ENSMUSG00000077180	6_93335458_93335588	NA	NA	nongenic	NA	NA	RF00560	HACA-box	NA	FALSE
ENSMUSG00000077231	1_35178956_35179084	NA	NA	nongenic	NA	NA	RF00560	HACA-box	NA	FALSE
ENSMUSG00000087810	11_92910297_92910439	NA	NA	nongenic	NA	NA	RF00554	HACA-box	NA	FALSE
ENSMUSG00000065274	9_85472734_85472869	NA	NA	nongenic	NA	NA	RF00406	HACA-box	NA	FALSE
ENSMUSG00000064581	14_96588827_96588956	NA	NA	nongenic	NA	NA	RF00415	HACA-box	NA	FALSE
ENSMUSG00000065187	6_135584192_135584306	NA	NA	nongenic	NA	NA	RF00340	HACA-box	NA	FALSE
ENSMUSG00000065182	8_82409091_82409226	NA	NA	nongenic	NA	NA	RF00406	HACA-box	NA	FALSE
ENSMUSG00000065181	10_12368623_12368832	NA	NA	nongenic	NA	NA	RF00045	HACA-box	NA	FALSE
ENSMUSG00000077799	13_56167600_56167722	NA	NA	nongenic	NA	NA	RF00560	HACA-box	NA	FALSE
ENSMUSG00000087747	1_171308047_171308137	NA	NA	nongenic	NA	NA	RF00561	HACA-box	NA	FALSE
ENSMUSG00000089534	1_17520001_17520111	NA	NA	nongenic	NA	NA	RF00560	HACA-box	NA	FALSE
ENSMUSG00000077376	3_87582672_87582791	NA	NA	nongenic	NA	NA	RF00560	HACA-box	NA	FALSE
ENSMUSG00000077377	1_15757832_15757963	NA	NA	nongenic	NA	NA	RF00560	HACA-box	NA	FALSE
ENSMUSG00000077378	8_7638764_7638892	NA	NA	nongenic	NA	NA	RF00560	HACA-box	NA	FALSE
ENSMUSG00000077379	X_130915299_130915427	NA	NA	nongenic	NA	NA	RF00560	HACA-box	NA	FALSE
ENSMUSG00000088379	6_90857537_90857632	NA	NA	nongenic	NA	NA	RF00560	HACA-box	NA	FALSE
ENSMUSG00000065028	8_118120954_118121083	NA	NA	nongenic	NA	NA	RF00432	HACA-box	NA	FALSE
ENSMUSG00000077761	2_168882040_168882168	NA	NA	nongenic	NA	NA	RF00560	HACA-box	NA	TRUE
ENSMUSG00000077769	2_49398395_49398515	NA	NA	nongenic	NA	NA	RF00429	HACA-box	NA	FALSE
ENSMUSG00000077768	19_42699777_42699902	NA	NA	nongenic	NA	NA	RF00560	HACA-box	NA	FALSE
ENSMUSG00000088824	3_64894471_64894596	NA	NA	nongenic	NA	NA	RF00560	HACA-box	NA	FALSE
ENSMUSG00000088820	12_109689477_109689544	NA	NA	nongenic	NA	NA	RF00181	CD-box	NA	FALSE
ENSMUSG00000088823	X_73752674_73752796	NA	NA	nongenic	NA	NA	RF00156	HACA-box	NA	FALSE
ENSMUSG00000095214	13_48572253_48572384	NA	NA	nongenic	NA	NA	RF00560	HACA-box	NA	FALSE
ENSMUSG00000096896	4_90997862_90997993	NA	NA	nongenic	NA	NA	RF00560	HACA-box	NA	FALSE
ENSMUSG00000088041	4_131239277_131239410	NA	NA	nongenic	NA	NA	RF00560	HACA-box	NA	FALSE
ENSMUSG00000089144	2_46606967_46607083	NA	NA	nongenic	NA	NA	RF00560	HACA-box	NA	FALSE
ENSMUSG00000077483	9_37172880_37172994	NA	NA	nongenic	NA	NA	RF00406	HACA-box	NA	FALSE
ENSMUSG00000077485	8_66918650_66918778	NA	NA	nongenic	NA	NA	RF00560	HACA-box	NA	TRUE
ENSMUSG00000077488	16_13531428_13531551	NA	NA	nongenic	NA	NA	RF00560	HACA-box	NA	TRUE
ENSMUSG00000095732	6_124304297_124304428	NA	NA	nongenic	NA	NA	RF00560	HACA-box	NA	FALSE
ENSMUSG00000088084	10_106055958_106056079	NA	NA	nongenic	NA	NA	RF00560	HACA-box	NA	FALSE
ENSMUSG00000077691	17_64944721_64944852	NA	NA	nongenic	NA	NA	RF00560	HACA-box	NA	FALSE
ENSMUSG00000077693	7_88343969_88344101	NA	NA	nongenic	NA	NA	RF00560	HACA-box	NA	TRUE
ENSMUSG00000089473	10_4169887_4170018	NA	NA	nongenic	NA	NA	RF00096	CD-box	NA	FALSE
ENSMUSG00000088784	7_142153864_142153957	NA	NA	nongenic	NA	NA	RF00431	HACA-box	NA	FALSE
ENSMUSG00000088782	16_30889096_30889230	NA	NA	nongenic	NA	NA	RF00560	HACA-box	NA	FALSE
ENSMUSG00000077521	4_28365316_28365444	NA	NA	nongenic	NA	NA	RF00560	HACA-box	NA	FALSE
ENSMUSG00000088435	13_79161719_79161862	NA	NA	nongenic	NA	NA	RF00554	HACA-box	NA	FALSE
ENSMUSG00000088438	11_27318847_27318978	NA	NA	nongenic	NA	NA	RF00560	HACA-box	NA	FALSE
ENSMUSG00000087964	2_57653672_57653822	NA	NA	nongenic	NA	NA	RF00428	HACA-box	NA	FALSE
ENSMUSG00000087967	4_62939341_62939474	NA	NA	nongenic	NA	NA	RF00156	HACA-box	NA	FALSE
ENSMUSG00000077169	18_31466235_31466367	NA	NA	nongenic	NA	NA	RF00560	HACA-box	NA	FALSE
ENSMUSG00000064900	6_39422289_39422419	NA	NA	nongenic	NA	NA	RF00056	HACA-box	NA	FALSE
ENSMUSG00000077290	2_157713668_157713801	NA	NA	nongenic	NA	NA	RF00560	HACA-box	NA	FALSE
ENSMUSG00000077292	12_31057075_31057207	NA	NA	nongenic	NA	NA	RF00560	HACA-box	NA	FALSE
ENSMUSG00000065698	7_99653688_99653818	NA	NA	nongenic	NA	NA	RF00403	HACA-box	NA	FALSE
ENSMUSG00000077408	14_89706805_89706936	NA	NA	nongenic	NA	NA	RF00560	HACA-box	NA	FALSE
ENSMUSG00000077400	9_92527578_92527708	NA	NA	nongenic	NA	NA	RF00560	HACA-box	NA	FALSE
ENSMUSG00000077402	18_90504615_90504743	NA	NA	nongenic	NA	NA	RF00560	HACA-box	NA	TRUE
ENSMUSG00000077403	4_55299655_55299845	NA	NA	nongenic	NA	NA	RF00012	CD-box	NA	TRUE
ENSMUSG00000077404	2_80707589_80707715	NA	NA	nongenic	NA	NA	RF00560	HACA-box	NA	FALSE
ENSMUSG00000077407	10_105140207_105140335	NA	NA	nongenic	NA	NA	RF00560	HACA-box	NA	FALSE
ENSMUSG00000088232	X_155139896_155140027	NA	NA	nongenic	NA	NA	RF00560	HACA-box	NA	FALSE
ENSMUSG00000088909	19_5435900_5435965	NA	NA	nongenic	NA	NA	RF00594	CD-box	NA	TRUE
ENSMUSG00000088900	6_68257394_68257538	NA	NA	nongenic	NA	NA	RF00560	HACA-box	NA	TRUE
ENSMUSG00000088907	19_19275899_19276030	NA	NA	nongenic	NA	NA	RF00560	HACA-box	NA	FALSE
ENSMUSG00000088906	12_36373774_36373883	NA	NA	nongenic	NA	NA	RF00560	HACA-box	NA	FALSE
ENSMUSG00000088905	9_33917492_33917622	NA	NA	nongenic	NA	NA	RF00560	HACA-box	NA	FALSE
ENSMUSG00000088577	9_108430044_108430152	NA	NA	nongenic	NA	NA	RF00156	HACA-box	NA	FALSE
ENSMUSG00000088578	5_22359164_22359277	NA	NA	nongenic	NA	NA	RF00560	HACA-box	NA	FALSE
ENSMUSG00000088579	1_145291354_145291480	NA	NA	nongenic	NA	NA	RF00560	HACA-box	NA	FALSE
ENSMUSG00000065151	4_66544061_66544193	NA	NA	nongenic	NA	NA	RF00272	HACA-box	NA	FALSE
ENSMUSG00000095394	4_50286746_50286877	NA	NA	nongenic	NA	NA	RF00560	HACA-box	NA	FALSE
ENSMUSG00000089350	3_41441343_41441467	NA	NA	nongenic	NA	NA	RF00099	CD-box	NA	TRUE
ENSMUSG00000089359	11_15452422_15452551	NA	NA	nongenic	NA	NA	RF00560	HACA-box	NA	FALSE
ENSMUSG00000077619	14_90356387_90356517	NA	NA	nongenic	NA	NA	RF00560	HACA-box	NA	FALSE
ENSMUSG00000077618	13_11426779_11426898	NA	NA	nongenic	NA	NA	RF00560	HACA-box	NA	FALSE
ENSMUSG00000077612	14_33207152_33207280	NA	NA	nongenic	NA	NA	RF00560	HACA-box	NA	FALSE
ENSMUSG00000077614	9_15312552_15312674	NA	NA	nongenic	NA	NA	RF00561	HACA-box	NA	TRUE
ENSMUSG00000089017	3_112198915_112199041	NA	NA	nongenic	NA	NA	RF00560	HACA-box	NA	FALSE
ENSMUSG00000093937	9_87888456_87888587	NA	NA	nongenic	NA	NA	RF00560	HACA-box	NA	FALSE
ENSMUSG00000080536	6_148967316_148967437	NA	NA	nongenic	NA	NA	RF00334	HACA-box	NA	FALSE
ENSMUSG00000088704	15_15819227_15819354	NA	NA	nongenic	NA	NA	RF00560	HACA-box	NA	FALSE
ENSMUSG00000077796	9_52291199_52291331	NA	NA	nongenic	NA	NA	RF00560	HACA-box	NA	FALSE
ENSMUSG00000077792	12_28350263_28350394	NA	NA	nongenic	NA	NA	RF00560	HACA-box	NA	FALSE
ENSMUSG00000087800	2_165270046_165270176	NA	NA	nongenic	NA	NA	RF00554	HACA-box	NA	FALSE
ENSMUSG00000065346	9_95624502_95624611	NA	NA	nongenic	NA	NA	RF00394	HACA-box	NA	FALSE
ENSMUSG00000064569	3_108034026_108034156	NA	NA	nongenic	NA	NA	RF00056	HACA-box	NA	FALSE
ENSMUSG00000077208	9_97439501_97439627	NA	NA	nongenic	NA	NA	RF00560	HACA-box	NA	FALSE
ENSMUSG00000077209	5_64002353_64002484	NA	NA	nongenic	NA	NA	RF00560	HACA-box	NA	FALSE
ENSMUSG00000077204	12_12013623_12013751	NA	NA	nongenic	NA	NA	RF00560	HACA-box	NA	FALSE
ENSMUSG00000077205	19_35759933_35760065	NA	NA	nongenic	NA	NA	RF00560	HACA-box	NA	FALSE
ENSMUSG00000077201	14_58650268_58650400	NA	NA	nongenic	NA	NA	RF00560	HACA-box	NA	FALSE
ENSMUSG00000089098	4_72906201_72906338	NA	NA	nongenic	NA	NA	RF00560	HACA-box	NA	TRUE
ENSMUSG00000089097	10_97744757_97744884	NA	NA	nongenic	NA	NA	RF00560	HACA-box	NA	FALSE
ENSMUSG00000088320	8_18274712_18274821	NA	NA	nongenic	NA	NA	RF00560	HACA-box	NA	FALSE
ENSMUSG00000064836	14_27527751_27527848	NA	NA	nongenic	NA	NA	RF00272	HACA-box	NA	FALSE
ENSMUSG00000089258	15_20908872_20908999	NA	NA	nongenic	NA	NA	RF00560	HACA-box	NA	FALSE
ENSMUSG00000089252	16_86845470_86845594	NA	NA	nongenic	NA	NA	RF00560	HACA-box	NA	TRUE
ENSMUSG00000077718	16_52946804_52946929	NA	NA	nongenic	NA	NA	RF00560	HACA-box	NA	FALSE
ENSMUSG00000077719	14_104628944_104629060	NA	NA	nongenic	NA	NA	RF00560	HACA-box	NA	FALSE
ENSMUSG00000077716	7_141386495_141386624	NA	NA	nongenic	NA	NA	RF00560	HACA-box	NA	FALSE
ENSMUSG00000077717	6_57859820_57859948	NA	NA	nongenic	NA	NA	RF00560	HACA-box	NA	FALSE
ENSMUSG00000077710	3_56445282_56445412	NA	NA	nongenic	NA	NA	RF00560	HACA-box	NA	FALSE
ENSMUSG00000077178	5_78779859_78779994	NA	NA	nongenic	NA	NA	RF00560	HACA-box	NA	FALSE
ENSMUSG00000077174	3_153831170_153831292	NA	NA	nongenic	NA	NA	RF00560	HACA-box	NA	TRUE
ENSMUSG00000077177	12_56551459_56551590	NA	NA	nongenic	NA	NA	RF00560	HACA-box	NA	FALSE
ENSMUSG00000077280	10_129302091_129302224	NA	NA	nongenic	NA	NA	RF00560	HACA-box	NA	FALSE
ENSMUSG00000077288	5_83648823_83648954	NA	NA	nongenic	NA	NA	RF00560	HACA-box	NA	FALSE
ENSMUSG00000077289	8_113519476_113519606	NA	NA	nongenic	NA	NA	RF00560	HACA-box	NA	FALSE
ENSMUSG00000089194	4_73114657_73114783	NA	NA	nongenic	NA	NA	RF00560	HACA-box	NA	FALSE
ENSMUSG00000089191	X_137093612_137093726	NA	NA	nongenic	NA	NA	RF00560	HACA-box	NA	FALSE
ENSMUSG00000089190	1_122553173_122553316	NA	NA	nongenic	NA	NA	RF00554	HACA-box	NA	FALSE
ENSMUSG00000065226	9_15314845_15314981	NA	NA	nongenic	NA	NA	RF00393	HACA-box	NA	TRUE
ENSMUSG00000064570	17_62456987_62457120	NA	NA	nongenic	NA	NA	RF00411	HACA-box	NA	FALSE
ENSMUSG00000064573	3_100303288_100303364	NA	NA	nongenic	NA	NA	RF00136	CD-box	NA	FALSE
ENSMUSG00000084734	13_13329484_13329671	NA	NA	nongenic	NA	NA	RF00045	HACA-box	NA	FALSE
ENSMUSG00000084738	15_34288819_34288870	NA	NA	nongenic	NA	NA	RF00604	CD-box	NA	TRUE
ENSMUSG00000087717	18_79553557_79553677	NA	NA	nongenic	NA	NA	RF00560	HACA-box	NA	FALSE
ENSMUSG00000087715	18_32621920_32622056	NA	NA	nongenic	NA	NA	RF00560	HACA-box	NA	FALSE
ENSMUSG00000089548	8_48958350_48958481	NA	NA	nongenic	NA	NA	RF00560	HACA-box	NA	FALSE
ENSMUSG00000077328	1_66866797_66866926	NA	NA	nongenic	NA	NA	RF00560	HACA-box	NA	TRUE
ENSMUSG00000077325	6_68532744_68532876	NA	NA	nongenic	NA	NA	RF00560	HACA-box	NA	FALSE
ENSMUSG00000089543	4_79244587_79244709	NA	NA	nongenic	NA	NA	RF00560	HACA-box	NA	FALSE
ENSMUSG00000088638	3_75714790_75714924	NA	NA	nongenic	NA	NA	RF00560	HACA-box	NA	FALSE
ENSMUSG00000064727	16_54354462_54354593	NA	NA	nongenic	NA	NA	RF00056	HACA-box	NA	FALSE
ENSMUSG00000064726	12_109686798_109686869	NA	NA	nongenic	NA	NA	RF00181	CD-box	NA	FALSE
ENSMUSG00000064720	12_109682994_109683068	NA	NA	nongenic	NA	NA	RF00181	CD-box	NA	FALSE
ENSMUSG00000064722	2_119740828_119740956	NA	NA	nongenic	NA	NA	RF00405	HACA-box	NA	FALSE
ENSMUSG00000088877	7_93147846_93147971	NA	NA	nongenic	NA	NA	RF00560	HACA-box	NA	FALSE
ENSMUSG00000088870	2_148624711_148624822	NA	NA	nongenic	NA	NA	RF00560	HACA-box	NA	FALSE
ENSMUSG00000088878	X_135165848_135165961	NA	NA	nongenic	NA	NA	RF00560	HACA-box	NA	FALSE
ENSMUSG00000077517	3_85950888_85951006	NA	NA	nongenic	NA	NA	RF00421	HACA-box	NA	FALSE
ENSMUSG00000077514	4_103586272_103586400	NA	NA	nongenic	NA	NA	RF00155	HACA-box	NA	FALSE
ENSMUSG00000077519	4_153876384_153876515	NA	NA	nongenic	NA	NA	RF00560	HACA-box	NA	FALSE
ENSMUSG00000089119	14_109883054_109883183	NA	NA	nongenic	NA	NA	RF00560	HACA-box	NA	FALSE
ENSMUSG00000089116	9_104481368_104481510	NA	NA	nongenic	NA	NA	RF00560	HACA-box	NA	FALSE
ENSMUSG00000089114	8_70123028_70123153	NA	NA	nongenic	NA	NA	RF00560	HACA-box	NA	FALSE
ENSMUSG00000089111	7_81965710_81965834	NA	NA	nongenic	NA	NA	RF00090	HACA-box	NA	FALSE
ENSMUSG00000088244	17_3057799_3057919	NA	NA	nongenic	NA	NA	RF00561	HACA-box	NA	FALSE
ENSMUSG00000088245	6_67897065_67897204	NA	NA	nongenic	NA	NA	RF00560	HACA-box	NA	FALSE
ENSMUSG00000077453	X_142485322_142485447	NA	NA	nongenic	NA	NA	RF00560	HACA-box	NA	FALSE
ENSMUSG00000077451	16_78240258_78240388	NA	NA	nongenic	NA	NA	RF00560	HACA-box	NA	FALSE
ENSMUSG00000077455	12_56252315_56252444	NA	NA	nongenic	NA	NA	RF00560	HACA-box	NA	FALSE
ENSMUSG00000077459	3_67573160_67573291	NA	NA	nongenic	NA	NA	RF00560	HACA-box	NA	TRUE
ENSMUSG00000088930	17_25306112_25306248	NA	NA	nongenic	NA	NA	RF00156	HACA-box	NA	FALSE
ENSMUSG00000094470	X_135314316_135314429	NA	NA	nongenic	NA	NA	RF00560	HACA-box	NA	FALSE
ENSMUSG00000087798	10_93916169_93916336	NA	NA	nongenic	NA	NA	RF00045	HACA-box	NA	FALSE
ENSMUSG00000089327	4_25513451_25513575	NA	NA	nongenic	NA	NA	RF00560	HACA-box	NA	FALSE
ENSMUSG00000089320	15_20184832_20184961	NA	NA	nongenic	NA	NA	RF00560	HACA-box	NA	FALSE
ENSMUSG00000089322	4_21328520_21328604	NA	NA	nongenic	NA	NA	RF00560	HACA-box	NA	TRUE
ENSMUSG00000087802	10_11330489_11330626	NA	NA	nongenic	NA	NA	RF00156	HACA-box	NA	FALSE
ENSMUSG00000089427	17_87453223_87453356	NA	NA	nongenic	NA	NA	RF00560	HACA-box	NA	FALSE
ENSMUSG00000089425	14_98260745_98260825	NA	NA	nongenic	NA	NA	RF00560	HACA-box	NA	FALSE
ENSMUSG00000077599	18_81981069_81981196	NA	NA	nongenic	NA	NA	RF00560	HACA-box	NA	FALSE
ENSMUSG00000077590	12_65405846_65405970	NA	NA	nongenic	NA	NA	RF00560	HACA-box	NA	FALSE
ENSMUSG00000077594	13_70168832_70168959	NA	NA	nongenic	NA	NA	RF00560	HACA-box	NA	FALSE
ENSMUSG00000077595	16_58751478_58751596	NA	NA	nongenic	NA	NA	RF00560	HACA-box	NA	TRUE
ENSMUSG00000089289	6_29234434_29234564	NA	NA	nongenic	NA	NA	RF00560	HACA-box	NA	FALSE
ENSMUSG00000089284	X_129156754_129156885	NA	NA	nongenic	NA	NA	RF00560	HACA-box	NA	FALSE
ENSMUSG00000087933	4_106118968_106119080	NA	NA	nongenic	NA	NA	RF00598	HACA-box	NA	FALSE
ENSMUSG00000087930	1_140003825_140003966	NA	NA	nongenic	NA	NA	RF00431	HACA-box	NA	TRUE
ENSMUSG00000077251	16_43833683_43833811	NA	NA	nongenic	NA	NA	RF00560	HACA-box	NA	FALSE
ENSMUSG00000077252	1_172936212_172936334	NA	NA	nongenic	NA	NA	RF00560	HACA-box	NA	TRUE
ENSMUSG00000077255	1_96762031_96762158	NA	NA	nongenic	NA	NA	RF00560	HACA-box	NA	FALSE
ENSMUSG00000077256	3_46289833_46289964	NA	NA	nongenic	NA	NA	RF00560	HACA-box	NA	FALSE
ENSMUSG00000077258	9_88770355_88770481	NA	NA	nongenic	NA	NA	RF00560	HACA-box	NA	FALSE
ENSMUSG00000088525	19_47710866_47710981	NA	NA	nongenic	NA	NA	RF00560	HACA-box	NA	FALSE
ENSMUSG00000088521	13_77676821_77676951	NA	NA	nongenic	NA	NA	RF00560	HACA-box	NA	FALSE
ENSMUSG00000088522	3_130870949_130871076	NA	NA	nongenic	NA	NA	RF00420	HACA-box	NA	FALSE
ENSMUSG00000077663	4_56678904_56679035	NA	NA	nongenic	NA	NA	RF00560	HACA-box	NA	FALSE
ENSMUSG00000077664	1_31259593_31259719	NA	NA	nongenic	NA	NA	RF00560	HACA-box	NA	FALSE
ENSMUSG00000088055	4_15911567_15911634	NA	NA	nongenic	NA	NA	RF00560	HACA-box	NA	FALSE
ENSMUSG00000088058	16_84737350_84737476	NA	NA	nongenic	NA	NA	RF00156	HACA-box	NA	TRUE
ENSMUSG00000088418	4_121509472_121509603	NA	NA	nongenic	NA	NA	RF00560	HACA-box	NA	FALSE
ENSMUSG00000065726	15_30052379_30052556	NA	NA	nongenic	NA	NA	RF00045	HACA-box	NA	FALSE
ENSMUSG00000089046	13_18922577_18922710	NA	NA	nongenic	NA	NA	RF00560	HACA-box	NA	FALSE
ENSMUSG00000089041	14_101283067_101283202	NA	NA	nongenic	NA	NA	RF00420	HACA-box	NA	FALSE
ENSMUSG00000093964	6_74340950_74341081	NA	NA	nongenic	NA	NA	RF00560	HACA-box	NA	FALSE
ENSMUSG00000088313	X_119526544_119526659	NA	NA	nongenic	NA	NA	RF00560	HACA-box	NA	FALSE
ENSMUSG00000089203	12_24779018_24779146	NA	NA	nongenic	NA	NA	RF00156	HACA-box	NA	FALSE
ENSMUSG00000084445	5_99870248_99870323	NA	NA	nongenic	NA	NA	RF00133	CD-box	NA	FALSE
ENSMUSG00000088649	18_45941007_45941133	NA	NA	nongenic	NA	NA	RF00560	HACA-box	NA	FALSE
ENSMUSG00000096114	9_42317550_42317681	NA	NA	nongenic	NA	NA	RF00560	HACA-box	NA	FALSE
ENSMUSG00000077368	1_13774334_13774464	NA	NA	nongenic	NA	NA	RF00560	HACA-box	NA	FALSE
ENSMUSG00000087724	X_67595330_67595438	NA	NA	nongenic	NA	NA	RF00560	HACA-box	NA	FALSE
ENSMUSG00000087723	10_101544177_101544308	NA	NA	nongenic	NA	NA	RF00560	HACA-box	NA	FALSE
ENSMUSG00000077354	5_100831281_100831414	NA	NA	nongenic	NA	NA	RF00406	HACA-box	NA	TRUE
ENSMUSG00000077356	7_58148096_58148227	NA	NA	nongenic	NA	NA	RF00560	HACA-box	NA	FALSE
ENSMUSG00000077357	6_50539904_50540034	NA	NA	nongenic	NA	NA	RF00560	HACA-box	NA	FALSE
ENSMUSG00000089514	17_54651936_54652072	NA	NA	nongenic	NA	NA	RF00560	HACA-box	NA	FALSE
ENSMUSG00000095796	16_46219836_46219967	NA	NA	nongenic	NA	NA	RF00560	HACA-box	NA	FALSE
ENSMUSG00000088398	9_44395797_44395915	NA	NA	nongenic	NA	NA	RF00561	HACA-box	NA	TRUE
ENSMUSG00000088392	16_74607757_74607882	NA	NA	nongenic	NA	NA	RF00560	HACA-box	NA	FALSE
ENSMUSG00000088397	10_117183335_117183411	NA	NA	nongenic	NA	NA	RF00396	HACA-box	NA	FALSE
ENSMUSG00000065004	12_43743037_43743165	NA	NA	nongenic	NA	NA	RF00438	HACA-box	NA	FALSE
ENSMUSG00000077749	10_35112198_35112331	NA	NA	nongenic	NA	NA	RF00560	HACA-box	NA	FALSE
ENSMUSG00000077741	3_116065788_116065919	NA	NA	nongenic	NA	NA	RF00560	HACA-box	NA	FALSE
ENSMUSG00000088159	1_15019040_15019159	NA	NA	nongenic	NA	NA	RF00560	HACA-box	NA	FALSE
ENSMUSG00000088155	13_118036614_118036743	NA	NA	nongenic	NA	NA	RF00560	HACA-box	NA	FALSE
ENSMUSG00000088848	1_43902928_43903052	NA	NA	nongenic	NA	NA	RF00560	HACA-box	NA	FALSE
ENSMUSG00000088846	3_22409923_22410051	NA	NA	nongenic	NA	NA	RF00560	HACA-box	NA	FALSE
ENSMUSG00000088840	3_116466619_116466715	NA	NA	nongenic	NA	NA	RF00560	HACA-box	NA	FALSE
ENSMUSG00000094585	14_100418483_100418614	NA	NA	nongenic	NA	NA	RF00560	HACA-box	NA	TRUE
ENSMUSG00000104700	4_74635219_74635350	NA	NA	nongenic	NA	NA	RF00560	HACA-box	NA	FALSE
ENSMUSG00000077282	13_36654405_36654536	NA	NA	nongenic	NA	NA	RF00560	HACA-box	NA	FALSE
ENSMUSG00000077281	2_94792205_94792336	NA	NA	nongenic	NA	NA	RF00560	HACA-box	NA	FALSE
ENSMUSG00000089123	3_37802544_37802652	NA	NA	nongenic	NA	NA	RF00560	HACA-box	NA	FALSE
ENSMUSG00000089128	X_132507131_132507254	NA	NA	nongenic	NA	NA	RF00560	HACA-box	NA	FALSE
ENSMUSG00000077468	15_31194205_31194338	NA	NA	nongenic	NA	NA	RF00560	HACA-box	NA	FALSE
ENSMUSG00000077462	X_74624426_74624560	NA	NA	nongenic	NA	NA	RF00560	HACA-box	NA	FALSE
ENSMUSG00000077467	2_111825179_111825310	NA	NA	nongenic	NA	NA	RF00560	HACA-box	NA	FALSE
ENSMUSG00000077464	2_61280278_61280409	NA	NA	nongenic	NA	NA	RF00560	HACA-box	NA	FALSE
ENSMUSG00000095971	4_4729573_4729704	NA	NA	nongenic	NA	NA	RF00560	HACA-box	NA	FALSE
ENSMUSG00000088504	4_89182981_89183120	NA	NA	nongenic	NA	NA	RF00560	HACA-box	NA	TRUE
ENSMUSG00000065088	X_37499317_37499459	NA	NA	nongenic	NA	NA	RF00272	HACA-box	NA	FALSE
ENSMUSG00000099135	1_51938974_51939095	NA	NA	nongenic	NA	NA	RF00409	HACA-box	NA	FALSE
ENSMUSG00000106147	10_40258467_40258679	NA	NA	nongenic	NA	NA	RF00012	CD-box	NA	FALSE
ENSMUSG00000077192	2_26639190_26639321	NA	NA	nongenic	NA	NA	RF00560	HACA-box	NA	TRUE
ENSMUSG00000064858	2_26637848_26637974	NA	NA	nongenic	NA	NA	RF00560	HACA-box	NA	FALSE
ENSMUSG00000065126	11_106500993_106501062	NA	NA	nongenic	NA	NA	RF00289	CD-box	NA	TRUE
ENSMUSG00000064899	11_69073427_69073561	NA	NA	nongenic	NA	NA	RF00096	CD-box	NA	TRUE
ENSMUSG00000088252	8_31149864_31149967	NA	NA	nongenic	NA	NA	RF01210	CD-box	NA	TRUE
