# Supplementary material for: The circadian dynamics of small nucleolar RNA in the mouse liver
Source: J R Soc Interface. 2017 May 3;14(130):20170034. doi: 10.1098/rsif.2017.0034 (PMC5454292; doi:10.1098/rsif.2017.0034)
Supplement: SnoRNA and host gene expression. [file rsif20170034supp2.csv]

ensembl_id	snoRNA_name	log10_ratio_snoRNA_to_host_expression	log10_mean_obs	b	p_value	q_value
ENSMUSG00000065778	Gm22154	1.60960257395481	2.89445636976297	0.75250741061815	0.546831384527485	0.999968917180803
ENSMUSG00000064994	Gm22422	2.16501370247155	3.21488639062251	1.3055257802598	0.0707298000483692	0.893380605302783
ENSMUSG00000080465	Gm22486	2.23285396059326	3.32359303625868	0.862388428629398	0.464465162238277	0.933591378955727
ENSMUSG00000064427	Gm22748	1.96361367182468	2.76883191234663	0.648409623949959	0.167273179182663	0.999966769929938
ENSMUSG00000077274	Gm22786	0.476150255466194	2.06209754283141	0.942014285240206	5.36230535596044e-08	4.36756377378828e-05
ENSMUSG00000084708	Gm22988	2.10554404207311	4.16390621530765	0.459487330049184	0.462717590815148	0.999999353812028
ENSMUSG00000065118	Gm23297	1.13769524455707	2.21461586604031	1.03843381180652	0.414320826327888	0.999968917180803
ENSMUSG00000064853	Gm23442	1.31896000284338	3.05878711083776	0.533152520798285	0.736402213030992	0.999976929290537
ENSMUSG00000088835	Gm23547	1.06343656703716	2.85962427100983	0.248521786060416	0.150495690939192	0.999966769929938
ENSMUSG00000077733	Gm23608	0.456065673297237	1.79864799283333	1.3404942248197	0.000352340700333264	0.0285444414116239
ENSMUSG00000077611	Gm23946	1.41880519692724	3.38499955050598	1.14804994957244	1.69576506771705e-05	0.00274881917698569
ENSMUSG00000065041	Gm24044	1.84207845513535	2.99988714483589	0.865867973653735	0.438028979251212	0.999976929290537
ENSMUSG00000077167	Gm24119	0.99475086191586	3.02598474009352	0.717791375150672	0.000233910366995941	0.0205059432699375
ENSMUSG00000077391	Gm24336	1.52556907289623	2.61698147902922	1.03093473940182	0.00927532655219324	0.32557876715019
ENSMUSG00000093874	Gm24539	1.06328488749066	1.58424846851232	0.856173323443951	0.001990903931481	0.129086364852815
ENSMUSG00000064558	Gm24620	1.32369664367152	2.06951232228191	0.827301098469686	0.202259952109412	0.819207791821525
ENSMUSG00000088856	Gm24727	1.36227824362959	2.44289504641095	0.543333519496339	0.434265115533416	0.999999353812028
ENSMUSG00000087819	Gm25117	2.10491881281411	3.2596096156103	0.977454371808103	0.0743673692111922	0.909117679832157
ENSMUSG00000064585	Gm25129	-0.270442722899906	1.4058083217528	1.72373055679475	1.84554561004026e-05	0.00483736451057509
ENSMUSG00000084744	Gm25291	1.77625946849755	3.71252267289804	0.5525953246973	0.527275826061503	0.999999353812028
ENSMUSG00000087963	Gm25394	1.49847373433215	2.85346113734845	1.46474625703497	0.0890909475877133	0.653566005814773
ENSMUSG00000080365	Gm25776	1.10094050617937	2.55082479658775	1.03406839780866	1.00655497001158e-05	0.00308386074923325
ENSMUSG00000080364	Gm25777	1.09882476328044	2.0611382903531	1.26162677219881	0.495763129650428	0.999976929290537
ENSMUSG00000064655	Gm25788	1.30725631010359	2.60290911441192	0.794018955542784	0.556411215640534	0.999968917180803
ENSMUSG00000089542	Gm25835	1.85944112743785	3.95719606883265	1.16906260786618	0.115254316062479	0.707081062480957
ENSMUSG00000096684	Gm25989	1.08836851981724	2.53075693692601	0.407496643531859	0.793225615109638	0.999916589773075
ENSMUSG00000077254	Gm26079	1.22912738554016	3.00716915532276	0.730061043285752	0.507339166038721	0.999968917180803
ENSMUSG00000065725	Gm26165	1.06287995744994	2.8303244183033	1.10303310660973	0.441116818792199	0.979312901351895
ENSMUSG00000064841	Gm26205	0.380711618636548	1.86858717683783	1.04778358351104	6.09941622363266e-07	0.000719934428262775
ENSMUSG00000065637	Gm26397	1.84557080266703	3.00589062598609	1.75298517534004	0.0248237483746179	0.600640608706312
ENSMUSG00000064380	Gm26448	2.35860602438726	3.52191122223694	1.27180558987979	1.32155246876647e-14	1.80109099758306e-11
ENSMUSG00000065089	Gm26493	1.74410456773463	3.22233937097586	1.12116142892887	0.439463886172332	0.999976929290537
ENSMUSG00000105025	Rnu3b1	3.27284507335012	4.70740003922476	1.10387334334574	6.02609663085477e-07	0.00030312374723068
ENSMUSG00000098925	Rnu3b2	3.27284507335012	4.70740003922476	1.10387334334574	6.02609663085477e-07	0.00030312374723068
ENSMUSG00000104856	Rnu3b3	3.27284507335012	4.70740003922476	1.10387334334574	6.02609663085477e-07	0.00030312374723068
ENSMUSG00000098641	Rnu3b4	3.27284507335012	4.70740003922476	1.10387334334574	6.02609663085477e-07	0.00030312374723068
ENSMUSG00000089617	Scarna10	1.0730705674596	2.89430314918182	0.612357593736098	0.093021414354938	0.836620826513834
ENSMUSG00000064451	Snora23	2.12117355789218	3.28677032274862	1.01784018093234	3.08634113395466e-05	0.00636362807425118
ENSMUSG00000070063	Snora33	1.90731110672765	2.14138834785707	0.55914502921566	0.0368645097009358	0.702196138393634
ENSMUSG00000065336	Snora34	1.03399866724462	2.11481343500846	1.08886186165816	0.320697872289963	0.999968917180803
ENSMUSG00000064666	Snora52	1.25740779313703	2.7361229262007	0.897025016998966	0.563069322594473	0.999968917180803
ENSMUSG00000077709	Snora64	1.22300825404295	2.87611455427199	1.2268777815662	0.090463483972947	0.83023613515685
ENSMUSG00000065124	Snora65	1.13188332089437	2.78058783754019	2.02407614253732	4.04638500942324e-05	0.0054317976894074
ENSMUSG00000077563	Snora68	1.66266869496456	2.66889025060895	1.00822512493731	0.579542663568741	0.999976929290537
ENSMUSG00000064981	Snora70	1.79822694045225	3.49621360838916	1.32528180047638	0.328902552441435	0.999968917180803
ENSMUSG00000064563	Snora7a	1.64749710681165	3.08612883083226	0.905949485879	0.450083299097757	0.999968917180803
ENSMUSG00000087935	Snora81	1.20338026776401	3.46718757683196	0.7513650094662	0.000135256504026657	0.0197881999448743
ENSMUSG00000080486	Snord100	1.30412199667095	1.16313150276214	0.956276404966661	0.0520181740870304	0.999994185074254
ENSMUSG00000064791	Snord14e	-1.96242585657908	1.02424100933747	6.10309852058717	7.2235041717196e-24	5.51634935246987e-20
ENSMUSG00000065822	Snord15a	2.39625387747693	3.49424124699431	0.56829572213358	0.000935079733452472	0.0596490675243978
ENSMUSG00000064966	Snord15b	3.02869270846156	4.2413903003643	0.640613425766406	0.631082825829044	0.999916589773075
ENSMUSG00000094411	Snord16a	1.4119731656114	2.6913131231097	2.60747362987975	0.00805079318872639	0.337943883498538
ENSMUSG00000077714	Snord17	2.23766102586964	4.2641051115201	0.904697389525142	6.59040980147375e-10	1.23329722879471e-06
ENSMUSG00000065818	Snord35a	-0.249739032797769	1.34682549594207	1.80814985087832	6.24033065517307e-05	0.0122451665189457
ENSMUSG00000093355	Snora26	2.29738381166496	2.83565207797686	0.630073407467966	0.636697776897059	0.999968917180803
ENSMUSG00000064949	Snora61	1.0776013467662	2.57748418823966	1.41092226179993	0.102458606812094	0.989795978914138
ENSMUSG00000065304	Gm23245	1.53143879566882	3.38533251830065	0.837891841636426	0.561023607748876	0.997646164655479
ENSMUSG00000064405	Gm23925	1.42908008088609	3.11788938587229	1.53739654840141	0.00293993422292814	0.191822926699465
ENSMUSG00000092730	Snora24	1.51317861244059	2.96972391414976	1.33095910789413	0.462414173861301	0.999976929290537
ENSMUSG00000064387	Snora73a	2.50376473873815	4.00606311676903	1.09836669567372	1.11630205625431e-09	1.61319526224563e-06
ENSMUSG00000065353	Snora73b	2.6276620388841	4.18072155362045	1.27685581326701	8.26109042819285e-05	0.0199441339478385
ENSMUSG00000065649	Snora74a	1.99763954872698	3.47245483350949	0.650669910965427	1.9492930598387e-09	8.97504574166137e-07
ENSMUSG00000065087	Snord22	2.11570217519921	3.99770269760343	0.743632418801454	0.573521628221461	0.999976929290537
