# Supplementary material for: The circadian dynamics of small nucleolar RNA in the mouse liver
Source: J R Soc Interface. 2017 May 3;14(130):20170034. doi: 10.1098/rsif.2017.0034 (PMC5454292; doi:10.1098/rsif.2017.0034)
Supplement: Circadian snoRNA. [file rsif20170034supp3.csv]

EnsemblGeneID	AssociatedGeneName	cosine_a	cosine_p_phase_rad	cosine_p_phase_SD	cosine_q	radial_score	Fourier_phase	Fourier_pvalue	Fourier_F24
ENSMUSG00000070166	Gm25821	5.217302259	3.21257263	0.178541082	1.137277014	62	13.31624927	0.0277	0.548140162
ENSMUSG00000077481	Gm25272	2.753755766	5.882536703	0.30039276	1.733964036	85	23.40762467	0.0021	0.731255481
ENSMUSG00000077561	Gm24607	8.044032299	4.190480765	0.092360131	1.11892232	13	15.67736386	0.0093	0.698244464
ENSMUSG00000080352	Gm26247	4.3964185	6.199761986	0.185389457	1.730208365	77	1.196039019	0.0257	0.55011943
ENSMUSG00000088836	Gm23546	4.977960515	2.217014499	0.260549543	1.096493211	80	11.09693042	0.0423	0.491835845
ENSMUSG00000094031	Gm24656	4.715278477	0.342682985	0.155121582	1.653147182	51	1.274109213	0.0043	0.699875541
ENSMUSG00000096328	Gm26337	4.691027863	0.144463959	0.200461988	1.027918968	54	0.176022907	0.0054	0.598194151
ENSMUSG00000064767	Snord35b	3.475556691	6.218243454	0.234964893	2.068820443	92	1.96357214	0.1326	0.359506559
ENSMUSG00000065089	Gm26493	7.180100133	5.713581508	0.167724857	1.273122223	29	21.62319936	0.176	0.315632594
ENSMUSG00000065272	Snord57	3.79156869	5.792533978	0.123105121	1.528569484	54	0.401174716	0.0759	0.389931292
ENSMUSG00000089337	Gm24346	6.717708224	1.898248677	0.20499213	1.285302557	41	7.14043954	0.0757	0.448177196
ENSMUSG00000095118	Snord14d	3.20439402	0.491054015	0.314859425	1.741672705	87	23.75832296	0.1464	0.354092808
ENSMUSG00000095221	Gm23561	3.208664392	1.162184332	0.232121534	2.183229034	84	4.812252736	0.1738	0.317723971
ENSMUSG00000077278	Gm22778	6.626002556	1.513166897	0.180589793	1.280509572	72	6.992252237	0.0132	0.588294356
ENSMUSG00000077467	Gm26421	4.844481745	0.037910119	0.186884826	1.539941495	67	0.174164818	0.0029	0.76963882
ENSMUSG00000077785	Gm23910	5.008216436	1.239728313	0.152708454	1.405309451	24	4.509798061	0.0011	0.728069138
ENSMUSG00000088558	Gm22506	7.846080487	1.688053589	0.056662894	1.128351734	10	6.791536498	0.0219	0.52105067
ENSMUSG00000088704	Gm25550	8.262847444	1.887827034	0.131014232	1.11437893	13	7.029142413	0.0096	0.630186025
ENSMUSG00000088753	Gm24900	2.470290747	3.197420832	0.279703122	2.249305164	68	12.59564514	0.0343	0.507227198
ENSMUSG00000088953	Gm24942	5.104195319	6.182252945	0.285091699	1.562592925	79	23.20531636	0.0182	0.570016117
ENSMUSG00000089023	Gm25011	3.484392785	2.315960396	0.195178396	1.022725637	63	5.549739842	0.0363	0.432765066
ENSMUSG00000089272	Gm24549	7.977838407	1.608878427	0.08208675	1.195787928	40	6.119865888	0.0419	0.517074149
ENSMUSG00000064776	Gm25203	4.308651041	5.343594226	0.318994058	1.504770172	87	18.58239433	0.1691	0.331101803
ENSMUSG00000065095	Gm23679	6.356143268	0.374182646	0.040138229	1.180089926	5	1.961650876	0.0706	0.444024061
ENSMUSG00000065924	Gm22797	5.196410631	3.389925205	0.355710791	1.185567719	87	13.51165511	0.1229	0.380255565
ENSMUSG00000077403	Gm25419	2.480600293	5.237889307	0.235612112	2.263857314	62	20.22357722	0.0563	0.450288406
ENSMUSG00000077557	Gm23706	3.466847705	1.244197357	0.316163588	1.726497361	76	4.664545415	0.0644	0.451009844
ENSMUSG00000077585	Gm24375	2.514543766	2.605693927	0.208945515	1.650172375	82	14.19441074	0.0818	0.392758858
ENSMUSG00000077735	Gm24556	6.110803101	1.045004779	0.115121701	1.134172545	51	5.704945075	0.185	0.313147182
ENSMUSG00000084517	Gm22480	7.39028254	1.382605358	0.135206405	1.080457279	60	4.237497283	0.1817	0.316058255
ENSMUSG00000087850	Gm22792	3.583839629	0.868633233	0.172903239	1.972246085	66	3.650008734	0.0668	0.481142056
ENSMUSG00000088027	Gm22144	3.079638619	1.760563937	0.332604616	1.662951507	78	7.098427241	0.0744	0.390345899
ENSMUSG00000088098	Gm23674	3.53601086	2.623541212	0.129516915	1.752151143	13	9.802209149	0.0878	0.388861851
ENSMUSG00000088103	Gm23993	6.338623633	1.064388785	0.089156798	1.211778621	74	7.016225009	0.0905	0.425477847
ENSMUSG00000088197	Gm24138	3.451363659	2.579378722	0.356844777	1.622538347	92	12.738301	0.1212	0.370240803
ENSMUSG00000088303	Gm23382	3.770143348	4.170870635	0.237120017	1.827630316	73	15.67377789	0.1101	0.391833697
ENSMUSG00000088362	Gm23498	2.010462591	1.80935668	0.368588773	1.130246516	90	10.91149519	0.111	0.364614088
ENSMUSG00000088410	Gm24240	7.560924752	2.278179409	0.207547582	1.334601307	87	8.471355123	0.1432	0.345868226
ENSMUSG00000088512	Gm24467	3.412065703	3.811323108	0.275624759	1.813554224	61	15.16365938	0.1997	0.3001325
ENSMUSG00000089097	Gm25658	5.547126143	1.095181805	0.205616882	1.338693258	87	7.606238502	0.1213	0.380326759
ENSMUSG00000089174	Gm22434	6.526986813	2.498090838	0.14638264	1.332644256	21	9.668993779	0.0826	0.402546676
ENSMUSG00000089349	Gm22670	2.765790377	4.478217793	0.11031686	2.413204699	44	16.06167782	0.0722	0.44904895
ENSMUSG00000094386	Gm25066	3.027087267	3.691748902	0.158525228	2.453687153	77	14.61831227	0.0586	0.488933854
ENSMUSG00000040420	Cdh18	8.198238729	0.407996546	0.09744659	1.16167792	16	1.648725115	0.0771	0.459426254
ENSMUSG00000021693	Kif2a	4.388640349	0.48557181	0.190769487	1.744437158	56	2.006042217	0.0992	0.411910838
ENSMUSG00000021947	Cryl1	3.287938839	1.023728804	0.185553559	1.580258598	51	3.658776166	0.0032	0.647558354
ENSMUSG00000029776	Hibadh	3.710936504	1.070675095	0.32074202	1.888551147	79	4.503301363	0.0659	0.464796914
ENSMUSG00000028081	Rps3a1	6.670931432	1.083946882	0.283149512	1.087860382	75	2.889470596	0.0946	0.405882897
ENSMUSG00000029863	Casp2	4.465428977	1.111499848	0.155670301	1.771161858	80	4.17880977	0.0015	0.759103123
ENSMUSG00000040410	Fbxl4	5.659630824	1.168421614	0.169450326	1.281165553	53	5.197133348	0.0317	0.445137533
ENSMUSG00000028402	Mpdz	3.885180644	1.339329204	0.142348812	1.736770179	32	5.562503289	0.0439	0.491780967
ENSMUSG00000054469	Lclat1	6.995064535	1.59530829	0.091100714	1.191341652	13	6.639746116	0.0108	0.641072542
ENSMUSG00000035597	Prpf39	5.801763531	1.736345122	0.209687899	1.191950765	50	6.444270354	0.1871	0.299448567
ENSMUSG00000014361	Mertk	5.927443083	1.757353804	0.255570179	1.104792029	93	11.53841429	0.0219	0.565484688
ENSMUSG00000022359	Wdyhv1	8.353896221	1.862848787	0.09576545	1.14759904	68	9.286280545	0.0417	0.523692815
ENSMUSG00000096240	Gm21830	5.84382173	1.880927956	0.187788446	1.154297373	45	7.385943121	0.002	0.684581575
ENSMUSG00000019988	Nedd1	7.541443225	1.973964786	0.132740289	1.150242876	21	7.321156999	0.0146	0.621279611
ENSMUSG00000021000	Ctage5	7.713054708	1.980740496	0.069417355	0.926203616	7	7.498376409	0.0025	0.556625523
ENSMUSG00000013701	Timm23	8.119278138	1.995480744	0.192263599	1.226135691	62	6.829414249	0.1833	0.296087793
ENSMUSG00000097073	9430037G07Rik	6.91484207	2.036574975	0.232054331	0.955070251	85	12.0473521	0.1536	0.343767954
ENSMUSG00000085894	Gm15832	4.972803434	2.116934721	0.391034661	1.672224942	90	8.24350421	0.123	0.380382074
ENSMUSG00000068373	D430041D05Rik	8.04092905	2.150380242	0.273090447	1.165319334	75	8.394040946	0.0051	0.705557438
ENSMUSG00000025133	Ints4	8.574980266	2.167649236	0.20320213	1.12124261	45	8.144212101	0.0018	0.687866592
ENSMUSG00000057457	Phex	7.8006477	2.184490191	0.270029926	1.089707634	88	11.54029483	0.0326	0.516650003
ENSMUSG00000047675	Rps8	5.889330312	2.341318505	0.167123186	1.105923234	65	12.00833568	0.1653	0.31821428
ENSMUSG00000020074	Ccar1	7.897422764	2.390259852	0.206277351	1.261954863	77	8.241745102	0.1651	0.322690511
ENSMUSG00000036469	March1	8.069572392	2.392903552	0.101909925	0.916463879	32	10.67674074	0.0043	0.615636817
ENSMUSG00000012422	Tmem167	8.023289088	2.725095658	0.280559551	1.157180778	72	10.56835566	0.0357	0.507987271
ENSMUSG00000087590	Epb41l4aos	5.565191477	3.380299797	0.281383356	1.403327983	71	12.83378705	0.1021	0.408866677
