# Supplementary material for: The circadian dynamics of small nucleolar RNA in the mouse liver
Source: J R Soc Interface. 2017 May 3;14(130):20170034. doi: 10.1098/rsif.2017.0034 (PMC5454292; doi:10.1098/rsif.2017.0034)
Supplement: R code for nested sampling. [file rsif20170034supp4.gz]

Archive with 14 entries (12 files):
- R_code
- R_code/._.DS_Store
- R_code/.DS_Store
- R_code/CircadianSampler.r
- R_code/GaussianSampler.r
- R_code/NestedSampling
- R_code/._Rplots.pdf
- R_code/Rplots.pdf
- R_code/NestedSampling/._.DS_Store
- R_code/NestedSampling/.DS_Store
- R_code/NestedSampling/circadianLikelihood.r
- R_code/NestedSampling/nestedSamplingAlgorithm.r
- R_code/NestedSampling/nestedSamplingProblems.r
- R_code/NestedSampling/sliceSamplingAlgorithmAdaptive.r
