# Supplementary material for: The circadian dynamics of small nucleolar RNA in the mouse liver
Source: J R Soc Interface. 2017 May 3;14(130):20170034. doi: 10.1098/rsif.2017.0034 (PMC5454292; doi:10.1098/rsif.2017.0034)
Supplement: R code for nested sampling. [file rsif20170034supp4.gz › R_code/CircadianSampler.r]

# CircadianSampler.r

# copyright (c) 2016 University of Edinburgh
# author Stuart Aitken S.Aitken@ed.ac.uk
# funded by the MRC Human Genetics Unit

# nested sampling configured for the circadian model (cosModelFn) computing the likelihood function using the L1 norm (see circadianLikelihood.r)

# run at the commandline: $R -f CircadianSampler.r
TOPLEVELDIRECTORY <- paste(getwd(),'/',sep='');


# or set TOPLEVELDIRECTORY manually
# TOPLEVELDIRECTORY <- "/Users/.../R/"; # the parent directory of NestedSampling

source(paste(TOPLEVELDIRECTORY,"NestedSampling/sliceSamplingAlgorithmAdaptive.r",sep=""));
source(paste(TOPLEVELDIRECTORY,"NestedSampling/nestedSamplingAlgorithm.r",sep=""));
source(paste(TOPLEVELDIRECTORY,"NestedSampling/nestedSamplingProblems.r",sep=""));
source(paste(TOPLEVELDIRECTORY,"NestedSampling/circadianLikelihood.r",sep=""));


# cosine model 24hr period
cosModelFn <- function(pl,t) {
    return(((pl[1]/2)*(cos(pl[2] - 2*pi*t/1440)+1))^pl[3]);
}
# cosine model 12hr period
cosModelx2Fn <- function(pl,t) {
    return(((pl[1]/2)*(cos(pl[2] - 4*pi*t/1440)+1))^pl[3]);
}
# setup prior 0 to 2pi
setupCos1 <- list(parameterNames=c("a","p","q"),
                  dimension=3,
                  lower=array(c(1, 0,     0.8)),
                  upper=array(c(10, 2*pi, 3.0)),
                  modelId='cos1',
                  valid=TRUE);
# setup prior -pi to pi
setupCos2 <- list(parameterNames=c("a","p","q"),
                  dimension=3,
                  lower=array(c(1, -pi,  0.8)),
                  upper=array(c(10, pi,  3.0)),
                  modelId='cos2',
                  valid=TRUE);
# linear model
lrFn <- function(pl,t) { 
  maxt <- t[length(t)];
  return(pl[1] + (((pl[2]-10)/maxt)*t));
}

setupLr <- list(parameterNames=c("p1","p2"),
                dimension=2,
                lower=array(c(0,   0)),
                upper=array(c(10, 20)),
                modelId='lr',
                valid=TRUE);

# times in minutes
times <- 60*c(0,4,8,12,16,20,24,28,32,36,40,44);
# synthetic data
data <- cosModelFn(params<-c(6,pi,1.25),times);
set.seed(06122016);
replicates <- cbind(data+(noise<-rnorm(length(data),1,1)),data-noise); # ensure median remains data to test recovery of params


random_seed <- 2121;
# run nested sampling for 24hr cosine model with the two different priors
result24hr1 <- runNestedSampling(cosModelFn,replicates,times,setupCos1,random_seed)
result24hr2 <- runNestedSampling(cosModelFn,replicates,times,setupCos2,random_seed)

# run nested sampling for 12hr cosine model with the two different priors
result12hr1 <- runNestedSampling(cosModelx2Fn,replicates,times,setupCos1,random_seed)
result12hr2 <- runNestedSampling(cosModelx2Fn,replicates,times,setupCos2,random_seed)


# run nested sampling for linear model with the two different priors
resultLr <- runNestedSampling(lrFn,replicates,times,setupLr,random_seed)

# compare results

compare <- function() {
  logZ_24hrcosine <- -Inf; 
  logZ_12hrcosine <- -Inf; 
  logZ_linear <- -Inf;

  cat(paste('generating parameters:',paste(signif(params,3),collapse=' '),'\n'));
  
  quartz();
  plot(times,y1<-apply(replicates,1,max),pch=19,ylim=c(min(replicates),max(replicates)),xlab='Time (min)',ylab='Expression');
  points(times,y2<-apply(replicates,1,min),pch=19);
  lines(mtimes<-seq(from=times[1],to=times[length(times)],length=1001),cosModelFn(params,mtimes),col='black');
  
# select the cos model result that has not been adjusted for proximity to prior start/end
  if(result24hr1['adjusted']>0 && result24hr2['adjusted']==0) {
    lines(mtimes,cosModelFn(result24hr1[5:7],mtimes),col='red');
    cat(paste('best 24hr model parameters:',paste(signif(result24hr1[5:7],3),collapse=' '),'logZ:',signif(logZ_24hrcosine <-(result24hr1['logZ']+result24hr1['log_volume']),3),'\n'));
  } else if(result24hr2['adjusted']>0 && result24hr1['adjusted']==0) {
    lines(mtimes,cosModelFn(result24hr2[5:7],mtimes),col='red');
    cat(paste('best 24hr model parameters:',paste(signif(result24hr2[5:7],3),collapse=' '),'logZ:',signif(logZ_24hrcosine <-(result24hr2['logZ']+result24hr2['log_volume']),3),'\n'));
  } else { # select by lowest phase SD
    if(result24hr1['p_SD']<result24hr2['p_SD']) {
      lines(mtimes,cosModelFn(result24hr1[5:7],mtimes),col='red');
      cat(paste('best 24hr model parameters:',paste(signif(result24hr1[5:7],3),collapse=' '),'logZ:',signif(logZ_24hrcosine <-(result24hr1['logZ']+result24hr1['log_volume']),3),'\n'));
    } else {
      lines(mtimes,cosModelFn(result24hr2[5:7],mtimes),col='red');
      cat(paste('best 24hr model parameters:',paste(signif(result24hr2[5:7],3),collapse=' '),'logZ:',signif(logZ_24hrcosine <-(result24hr2['logZ']+result24hr2['log_volume']),3),'\n'));
    }
  }
  
  if(result12hr1['adjusted']>0 && result12hr2['adjusted']==0) {
    lines(mtimes,cosModelx2Fn(result12hr1[5:7],mtimes),col='green');
    cat(paste('best 12hr model parameters:',paste(signif(result12hr1[5:7],3),collapse=' '),'logZ:',signif(logZ_12hrcosine <-(result12hr1['logZ']+result12hr1['log_volume']),3),'\n'));
  } else if(result12hr2['adjusted']>0 && result12hr1['adjusted']==0) {
    lines(mtimes,cosModelx2Fn(result12hr2[5:7],mtimes),col='green');
    cat(paste('best 12hr model parameters:',paste(signif(result12hr2[5:7],3),collapse=' '),'logZ:',signif(logZ_12hrcosine <-(result12hr2['logZ']+result12hr2['log_volume']),3),'\n'));
  } else { # select by lowest phase SD
    if(result12hr1['p_SD']<result12hr2['p_SD']) {
      lines(mtimes,cosModelx2Fn(result12hr1[5:7],mtimes),col='green');
      cat(paste('best 12hr model parameters:',paste(signif(result12hr1[5:7],3),collapse=' '),'logZ:',signif(logZ_12hrcosine <-(result12hr1['logZ']+result12hr1['log_volume']),3),'\n'));
    } else {
      lines(mtimes,cosModelx2Fn(result12hr2[5:7],mtimes),col='green');
      cat(paste('best 12hr model parameters:',paste(signif(result12hr2[5:7],3),collapse=' '),'logZ:',signif(logZ_12hrcosine <-(result12hr2['logZ']+result12hr2['log_volume']),3),'\n'));
    }
  }
  
  
  lines(mtimes,lrFn(resultLr[5:6],mtimes),col='grey50')
  cat(paste('linear model parameters:',paste(signif(resultLr[5:6],3),collapse=' '),'logZ:',signif(logZ_linear <-(resultLr['logZ']+resultLr['log_volume']),3),'\n'));
  
  if(logZ_24hrcosine >= (logZ_12hrcosine+log(10)) &&
     logZ_24hrcosine >= (logZ_linear+log(10))) {
    cat('time course is circadian\n');
  } else {
    cat('time course is not found to be circadian\n');
  }
}

compare();
