# Supplementary material for: The circadian dynamics of small nucleolar RNA in the mouse liver
Source: J R Soc Interface. 2017 May 3;14(130):20170034. doi: 10.1098/rsif.2017.0034 (PMC5454292; doi:10.1098/rsif.2017.0034)
Supplement: R code for nested sampling. [file rsif20170034supp4.gz › R_code/NestedSampling/circadianLikelihood.r]

# CircadianLikelihood.r

# copyright (c) 2016 University of Edinburgh
# author Stuart Aitken S.Aitken@ed.ac.uk
# funded by the MRC Human Genetics Unit

# nested sampling configured for the circadian model computing the likelihood function using the L1 norm

activeSamples <- 50;        # 
posteriorSamples <- 10000;   #

normConstsRepl <- function(mu,repls) {
  apply(abs(repls-mu),1,mean,na.rm=TRUE);
}

logLRepl <- function(mu,repls) {
  es <-  normConstsRepl(mu,repls);
  esm <- median(es[es!=0],na.rm=TRUE);
  esmlowerlim <- esm/100;
  logl <- 0;
  for(i in 1:length(mu)) {
      esi  <- es[i];
      if(esi<=esmlowerlim) {
        esi <- esmlowerlim;
      }
      logl <- logl + (log(1/(2*esi)) - abs((median(repls[i,],na.rm=TRUE)-mu[i])/esi));
    }
  if(is.numeric(logl) && !is.nan(logl)) { return(logl); } else { print(mu); print(repls); print(es); print(esm); print(esmlowerlim); print(logl); return(-Inf); }
}

logLikelihoodFn <- function(Obj,lower,upper,modelFn,time,data) {
  LLCOUNT <<- LLCOUNT + 1;
  l <- Obj$dim;
  pl <- array(dim=l);
  for(i in 1:l) {
    pl[i] <- (lower[i] + (upper[i]-lower[i])*Obj$a[i]);
  }
  Obj$logL <- logLRepl(modelFn(pl,time),data);
  Obj;
}

printSample <- function(Obj) { printObject(Obj);}
sameObj <- function(O1,O2) {sameObject(O1,O2);}
explore <- function(Obj,logLstar,logLikelihoodFn) {
  exploreSlice(Obj,logLstar,logLikelihoodFn,1);
}


# if result is around 0/2pi subtract 2pi from samples > pi to shoft them to 0-delta
resultsCos1 <- function(results,logVolume,setup,index=1) {
  x <- 0.0; xx <- 0.0;   # 1st and 2nd moments of x1
  for(s in results$samples) {
      w <- exp(s$logWt - results$logZ); # proportional weight
      xi <- (setup$lower[index] + (setup$upper[index]-setup$lower[index])*s$a[index]);
      if(xi[2]>pi) { xi[2] <- -(2*pi - xi[2]); }
      x  <- x + w * xi;
      xx <- xx + w * (xi^2);
  }
  list(logZ=results$logZ, logZ.sd=results$logZ.sd, Hnats=results$Hnats, Hbits=results$Hbits,
         samples=results$samples,logVolume=logVolume, llCount=results$llCount  ,X=x,XSD=sqrt(xx-x*x));
}
# if result is around pi/-pi add 2pi to -ve samples to shift them to pi+delta
resultsCos2 <- function(results,logVolume,setup,index=1) {
  x <- 0.0; xx <- 0.0;   # 1st and 2nd moments of x1
  for(s in results$samples) {
      w <- exp(s$logWt - results$logZ); # proportional weight
      xi <- (setup$lower[index] + (setup$upper[index]-setup$lower[index])*s$a[index]);
      if(xi[2]<0) { xi[2] <- xi[2]+2*pi; }
      x  <- x + w * xi;
      xx <- xx + w * (xi^2);
  }
  list(logZ=results$logZ, logZ.sd=results$logZ.sd, Hnats=results$Hnats, Hbits=results$Hbits,
         samples=results$samples,logVolume=logVolume, llCount=results$llCount  ,X=x,XSD=sqrt(xx-x*x));
}

runNestedSampling <- function(modelFn,y,t,setup,sessionid,modelId) {
  modelId <- setup$modelId;
  volume <- prod(setup$upper-setup$lower);
  t0 <- setupNestedSampling(sessionid);
  id <- format(Sys.time(), "%Y%b%d%H%M%S");
  res <- nestedSampling(activeSamples,posteriorSamples,
                        logLikelihood <- function(Obj) {
                          logLikelihoodFn(Obj,setup$lower,setup$upper,modelFn,t,y);},
                        setup$dimension,
                        PLOTACTIVE=FALSE,DIRECTORY=TOPLEVELDIRECTORY,ID=id,USESTOPHEURISTIC=TRUE);
  r <- results(res,log(volume),setup,seq(from=1,to=setup$dimension));
  adj <- FALSE;
  if(modelId=='cos1' && r$XSD[2]>1) {
      sdold <- r$XSD[2];
      cat(paste('\nadjust cos1 ',signif(r$X[2],2),'+/-',signif(r$XSD[2],2),'\t=>'));
      r <- resultsCos1(res,log(volume),setup,seq(from=1,to=setup$dimension));
      cat(paste(signif(r$X[2],2),'+/-',signif(r$XSD[2],2),'; '));
      adj <- TRUE;
      if(r$XSD[2]>=sdold) {
          cat('\nWARNING: sd worsened!! on adjustment (not made)');
          r <- results(res,log(volume),setup,seq(from=1,to=setup$dimension));
          adj <- FALSE;
      }
  }
  if(modelId=='cos2' && r$XSD[2]>1) {
      sdold <- r$XSD[2];
      cat(paste('\nadjust cos2 ',signif(r$X[2],2),'+/-',signif(r$XSD[2],2),'\t=>'));
      r <- resultsCos2(res,log(volume),setup,seq(from=1,to=setup$dimension));
      cat(paste(signif(r$X[2],2),'+/-',signif(r$XSD[2],2),'; '));
      adj <- TRUE;
      if(r$XSD[2]>=sdold) {
          cat('\nWARNING: sd worsened!! on adjustment (not made)');
          r <- results(res,log(volume),setup,seq(from=1,to=setup$dimension));
          adj <- FALSE;
      }
  }
  r <- array(c(r$logZ,logZ.sd=r$logZ.sd,r$logVolume,length(r$samples),r$X,r$XSD,setup$lower,setup$upper,adj));
  rownames(r) <- c('logZ','logZ_SD','log_volume','no_samples',
                   setup$parameterNames,
                   paste(setup$parameterNames,'SD',sep='_'),
                   paste(setup$parameterNames,'LOWER',sep='_'),
                   paste(setup$parameterNames,'UPPER',sep='_'),
                   'adjusted');
  return(r);
}
