# Supplementary material for: The circadian dynamics of small nucleolar RNA in the mouse liver
Source: J R Soc Interface. 2017 May 3;14(130):20170034. doi: 10.1098/rsif.2017.0034 (PMC5454292; doi:10.1098/rsif.2017.0034)
Supplement: R code for nested sampling. [file rsif20170034supp4.gz › R_code/NestedSampling/nestedSamplingAlgorithm.r]

# nestedSamplingAlgorithm.r

# copyright (c) 2011 University of Edinburgh
# author Stuart Aitken S.Aitken@ed.ac.uk
# funded by the BBSRC Grant no. BB/I023461/1

# Nested Sampling algorithm 
# exploration methods: sliceSamplingAlgorithm.r nestedSamplingExplore.r
# problems: nestedSamplingProblems.r

# useful definitions and functions
DBL.MAX <- 1.79769e+308;

log.plus <- function(x,y) {
    if(x>y) x+log(1+exp(y-x))
    else    y+log(1+exp(x-y))
}

# logwidth using trapezoidal rule 
logWidthTrapezoidal <- function(l,n) {
  z <- seq(1,l);
  for( i in 1:l) {
    z[i] <- log((exp(-1.0*(i-1)/n) - exp(-1.0*(i+1)/n))/2.0);
  }
  z;
}

# logwidth using beta n 1 rule 
logWidth <- function(l,n) {
  z <- seq(1,l);
  logwidth <- log(1.0 - exp(-1.0 / n))  # 
  z[1] <- logwidth;
  for( i in 2:l) {
    z[i] <- z[i-1] - 1.0 / n;
  }
  z;
}

REPORTSAMEOBJ <- FALSE;

nestedSampling <- function(noActive,noPosterior,logLikelihoodFn,dimension,PLOTACTIVE=TRUE,DIRECTORY=NULL,ID="",USESTOPHEURISTIC=FALSE) { # following Skilling's mininest.r
    t0 <- proc.time();
    REPORTSAMEOBJ <<- FALSE;
    LLCOUNT <<- 0;
    queueLength <- 50;
    queue <- array(dim=queueLength,-Inf);
    queueIndex <- 0;
    threshold <- 49.9/noActive;  # 30:1.667
    if(noActive==10) threshold <- 4.90;
    if(noActive==20) threshold <- 2.42;
    if(noActive==30) threshold <- 1.57;
    Posterior <- list();                  
    H <- 0.0;                          
    logZ <- -DBL.MAX;             
    Active <- list();                        
    for(i in 1:noActive) { Active[[i]] <- priorObject(logLikelihoodFn,dimension); } # noActive samples from prior
    if(PLOTACTIVE) plot <- drawPlot(Active);
    logwidthIndex <- 1;
    logwidth <- -Inf;
    for(i in 1:noPosterior) {
      worst <- 1;
      if(noActive>1) {
        for(j in 2:noActive) {
          if(Active[[j]]$logL < Active[[worst]]$logL)  {
            worst <- j;
          }
        }
      }
      if(PLOTACTIVE) posteriorPoint(plot,Active[[worst]]);      
      # logwidth by trapeziodal rule
      logwidth <- log((exp(-1.0*(logwidthIndex-1)/noActive) - exp(-1.0*(logwidthIndex+1)/noActive))/2.0);
      Active[[worst]]$logWt <- logwidth + Active[[worst]]$logL;
      logZnew <- log.plus(logZ, Active[[worst]]$logWt)
      H <- exp(Active[[worst]]$logWt - logZnew) * Active[[worst]]$logL + exp(logZ - logZnew) * (H + logZ) - logZnew;
      logZ <- logZnew;
      Active[[worst]]$llCount <- LLCOUNT;
      Posterior[[i]] <- Active[[worst]]; # add worst to posterior
      logLstar <- Active[[worst]]$logL;

      if(USESTOPHEURISTIC) {
        if(i>queueLength) {
          logWtDelta <- -(Posterior[[i]]$logWt -Posterior[[i-queueLength]]$logWt);
          indx <- queueIndex+1;
          if(indx>queueLength) {indx<-1;}
          logZDelta <- logLstar - queue[indx];
          #if((i%%10)==0) { cat(sprintf(" %g logWtDelta %g logZDelta %g logL*-logWt %g\n", i, logWtDelta,logZDelta,(logLstar-Posterior[[i]]$logWt)));}
          if((logWtDelta > threshold && (logLstar-Posterior[[i]]$logWt)>=12) || logZDelta <= 5E-5) {
            cat('.'); #cat(sprintf("\n %g logWtDelta %g logZDelta %g logL*-logWt %g\n",i, logWtDelta,logZDelta,(logLstar-Posterior[[i]]$logWt)));
            break;  
          }
        }
        queueIndex <- queueIndex+1;
        if(queueIndex>queueLength) {queueIndex<-1;}
        queue[queueIndex] <- logLstar;
      }
            
      seedindex <- 1; # select a seed
      if(noActive>1) {
        seedindex <- floor(runif(1,1,noActive+1));
        while(seedindex==worst) { seedindex <- floor(runif(1,1,noActive+1));}
      }
      Active[[worst]] <- Active[[seedindex]]; # copy seed > worst
      Active[[worst]] <- explore(Active[[worst]],logLstar,logLikelihoodFn);
      if(PLOTACTIVE) activePoint(plot,Active[[worst]]);
      if(!is.null(DIRECTORY)) {
        t1 <- proc.time();
        if((t1-t0)[1]>1800) {
          t0 <- t1;
          saveObjects(Posterior,NULL,paste(DIRECTORY,"nested_sampling_interim_results",ID,".csv",sep=""));
        }
      }
      logwidthIndex <- logwidthIndex + 1;
    }
    list(logZ=logZ, logZ.sd=sqrt(H/noActive), Hnats=H, Hbits=H/log(2),
         samples=Posterior,llCount=LLCOUNT);
  }

results <- function(results,logVolume,setup,index=1) {
  x <- 0.0; xx <- 0.0;   # 1st and 2nd moments of x1
  for(s in results$samples) {
    w <- exp(s$logWt - results$logZ); # proportional weight
    x  <- x + w * (setup$lower[index] + (setup$upper[index]-setup$lower[index])*s$a[index]);
    xx <- xx + w * (setup$lower[index] + (setup$upper[index]-setup$lower[index])*s$a[index])^2;
  }
  #cat(sprintf("Evidence: ln(Z)+ln(volume) = %g +- %g\n",results$logZ+logVolume, results$logZ.sd));
  #cat(sprintf("Information: H = %g nats = %g bits\n",
  #            results$Hnats, results$Hbits));
  #cat(sprintf("mean(x%g) = %g, stddev(x) = %g\n", index, x, sqrt(xx-x*x)));
  list(logZ=results$logZ, logZ.sd=results$logZ.sd, Hnats=results$Hnats, Hbits=results$Hbits,
         samples=results$samples,logVolume=logVolume, llCount=results$llCount  ,X=x,XSD=sqrt(xx-x*x));
}

resultsOLD <- function(results,logVolume,index=1) {
  x <- 0.0; xx <- 0.0;   # 1st and 2nd moments of x1
  for(s in results$samples) {
    w <- exp(s$logWt - results$logZ); # proportional weight
    x  <- x + w * (lower[index] + (upper[index]-lower[index])*s$a[index]);
    xx <- xx + w * (lower[index] + (upper[index]-lower[index])*s$a[index])^2;
  }
  cat(sprintf("Evidence: ln(Z)+ln(volume) = %g +- %g\n",results$logZ+logVolume, results$logZ.sd));
  cat(sprintf("Information: H = %g nats = %g bits\n",
              results$Hnats, results$Hbits));
  cat(sprintf("mean(x%g) = %g, stddev(x) = %g\n", index, x, sqrt(xx-x*x)));
  list(logZ=results$logZ, logZ.sd=results$logZ.sd, Hnats=results$Hnats, Hbits=results$Hbits,
         samples=results$samples,logVolume=logVolume, llCount=results$llCount  ,X=x,XSD=sqrt(xx-x*x));
}

resultsFromPosterior <- function(noActive,samples) {
  H <- 0.0;                          
  logZ <- -DBL.MAX;
  logwidth <- -Inf;
  logwidthIndex <- 1;
  l <- length(samples);
  for(i in 1:l) {
    worst <- i;
    logwidthIndex <- i;
    # logwidth by trapeziodal rule
    logwidth <- log((exp(-1.0*(logwidthIndex-1)/noActive) - exp(-1.0*(logwidthIndex+1)/noActive))/2.0);
    logZnew <- log.plus(logZ, samples[[worst]]$logWt)
    H <- exp(samples[[worst]]$logWt - logZnew) * samples[[worst]]$logL + exp(logZ - logZnew) * (H + logZ) - logZnew;
    logZ <- logZnew;
  }
  list(logZ=logZ, logZ.sd=sqrt(H/noActive), Hnats=H, Hbits=H/log(2),samples=samples);
}

resultsFromPosteriorCSV <- function(noActive,samples,logVolume,index=1) {
  H <- 0.0;                          
  logZ <- -DBL.MAX;
  logwidth <- -Inf;
  logwidthIndex <- 1;
  l <- length(samples[,1]);
  for(i in 1:l) {
    worst <- i;
    logwidthIndex <- i;
    # logwidth by trapeziodal rule
    logwidth <- log((exp(-1.0*(logwidthIndex-1)/noActive) - exp(-1.0*(logwidthIndex+1)/noActive))/2.0);
    logZnew <- log.plus(logZ, samples$logWt[worst])
    H <- exp(samples$logWt[worst] - logZnew) * samples$logL[worst] + exp(logZ - logZnew) * (H + logZ) - logZnew;
    logZ <- logZnew;
  }
  logZ.sd=sqrt(H/noActive);
  Hnats=H;
  Hbits=H/log(2);
  
  x <- 0.0; xx <- 0.0;   # 1st and 2nd moments of x1
  for(i in 1:l) {
    w <- exp(samples$logWt[i] - logZ); # proportional weight
    x  <- x + w * (lower[index] + (upper[index]-lower[index])*samples[i,index+3]);
    xx <- xx + w * (lower[index] + (upper[index]-lower[index])*samples[i,index+3])^2;
  }
  cat(sprintf("Evidence: ln(Z)+ln(volume) = %g +- %g\n",logZ+logVolume, logZ.sd));
  cat(sprintf("Information: H = %g nats = %g bits\n",
              Hnats, Hbits));
  cat(sprintf("mean(x%g) = %g, stddev(x) = %g\n", index, x, sqrt(xx-x*x)));
  list(logZ=logZ, logZ.sd=sqrt(H/noActive), Hnats=H, Hbits=H/log(2), X=x, XSD=sqrt(xx-x*x),logVolume=logVolume, llCount=samples$llCount[l]);
}


repeatNS <- function(activeSamples,posteriorSamples,logLikelihood,logVolume,dimension,l,USESTOPHEURISTIC=FALSE) {
  r <- array(dim=l,Inf);
  t <- array(dim=l,Inf);
  llc <- array(dim=l,Inf);
  nopost <- array(dim=l,Inf);
  x <- NULL;
  xsd <- NULL;
  for(i in 1:l) {
    cat(sprintf("iteration = %g\n", i)); 
    t0 <- setupNestedSampling(i);
    res <- nestedSampling(activeSamples,posteriorSamples,logLikelihood,PLOTACTIVE=FALSE,DIRECTORY=NULL,ID="",USESTOPHEURISTIC=USESTOPHEURISTIC);
    t[i] <- (proc.time()-t0)[1];
    res <- results(res,logVolume,seq(1:dimension));
    r[i] <- res$logZ;
    x <- cbind(x,res$X);
    xsd <- cbind(xsd,res$XSD);
    llc[i] <- res$llCount;
    nopost[i] <- length(res$samples);
    cat(sprintf("predicted completion in %g min.\n", (mean(t[t!=Inf])*(l-i)/60))); 
  }
  list(logZ=r, X=x, XSD=xsd, llCmean=mean(llc[llc!=Inf]), llCsd=sd(llc[llc!=Inf]), noPostmean= mean(nopost[nopost!=Inf]),noPostsd= sd(nopost[nopost!=Inf]), timemean=mean(t[t!=Inf]),timesd=sd(t[t!=Inf]) );
}


plotResults <- function(res) {
  i <- 1;
  l <- res$samples;
  logzs <- array(dim=length(l),Inf);
  logwts <- array(dim=length(l),Inf);
  llcs <- array(dim=length(l),Inf);
  for(s in res$samples) {
    logzs[i] <- s$logL;
    logwts[i] <- s$logWt;
    llcs[i] <- s$llCount;
    i <- i+1;
  }
  extent <- 10;
  yu <- max(logzs);
  yl <- yu-extent;
  llcmax <- max(llcs);
  x <- llcmax; y<-0; while(x>10) { x<- x/10;y<-y+1;}
  llcmax <- floor(x+1)*10^y;
  llcs <- yl + llcs*extent/llcmax;
  quartz(width=4,height=4);
  par(mar=c(3,3,2,3))
  par(yaxt="n")
  plot(logzs,type="l",lwd=2,col="blue",ylim=c(yl,yu),xlab="Sample");
  lines(logwts-res$logZ,lwd=2,col="red");
  lines(llcs,lwd=2,col="green");
  yax1 <-seq(from=-extent, to=0,length=6) + round(yu);
  yax2 <-seq(from=0, to=llcmax,length=6);
  par(yaxt="s")
  axis(s=2,at=yax1,labels= formatC(yax1, format="fg"));
  axis(s=4,at=yax1,labels= formatC(yax2, format="fg"));
  mtext("logZ & logWt-logZ(final)",side=2,line=2);
  mtext("No. LL calls",side=4,line=2);
  legend(x="topleft",bty="n",legend=c("logZ","logWt","llCount"),pch=c(-1,-1,-1),lty=c(1,1,1),lwd=2,col=c("blue","red","green"));
}


plotResultsFromCSV <- function(samples,logZ,extent) {
  l <- length(samples[,1]);
  logzs <- array(dim=l,Inf);
  logwts <- array(dim=l,Inf);
  llcs <- array(dim=l,Inf);
  for(i in 1:l) {
    logzs[i] <- samples$logL[i];
    logwts[i] <- samples$logWt[i];
    llcs[i] <- samples$llCount[i];
    i <- i+1;
  }
  yu <- max(logzs);
  yl <- yu-extent;
  llcmax <- max(llcs);
  x <- llcmax; y<-0; while(x>10) { x<- x/10;y<-y+1;}
  llcmax <- floor(x+1)*10^y;
  llcs <- yl + llcs*extent/llcmax;
  #quartz(width=4,height=4);
  par(mar=c(3,3,2,3))
  par(yaxt="n")
  plot(logzs,type="l",lwd=2,col="blue",ylim=c(yl,yu),xlab="Sample");
  lines(logwts,lwd=2,col="red");
  lines(llcs,lwd=2,col="green");
  yax1 <-seq(from=-extent, to=0,length=6) + round(yu);
  yax2 <-seq(from=0, to=llcmax,length=6);
  par(yaxt="s")
  axis(s=2,at=yax1,labels= formatC(yax1, format="fg"));
  axis(s=4,at=yax1,labels= formatC(yax2, format="fg"));
  mtext("logZ & logWt",side=2,line=2);
  mtext("No. LL calls",side=4,line=2);
  legend(x="topleft",bty="n",legend=c("logZ","logWt","llCount"),pch=c(-1,-1,-1),lty=c(1,1,1),lwd=2,col=c("blue","red","green"));
}


drawPlot <- function(Active) {
  l <- length(Active);
  x <- array(dim=l);
  y <- array(dim=l);
  for(i in 1:l) { x[i] <- Active[[i]]$a[1]; y[i] <- Active[[i]]$a[2];}
  quartz(width=4,height=4);
  plotA <- plot(x,y,xlim=c(0,1),ylim=c(0,1),pch=19,col="green");
  plotA;
}

posteriorPoint <- function(plot,Obj) {
  points(Obj$a[1],Obj$a[2],pch=19,col="white");
  points(Obj$a[1],Obj$a[2],pch=1,col="lightgreen");
}
activePoint <- function(plot,Obj,n) {
  points(Obj$a[1],Obj$a[2],pch=19,col="green");
}
