# Supplementary material for: The circadian dynamics of small nucleolar RNA in the mouse liver
Source: J R Soc Interface. 2017 May 3;14(130):20170034. doi: 10.1098/rsif.2017.0034 (PMC5454292; doi:10.1098/rsif.2017.0034)
Supplement: R code for nested sampling. [file rsif20170034supp4.gz › R_code/NestedSampling/nestedSamplingProblems.r]

# nestedSamplingProblems.r

# copyright (c) 2011 University of Edinburgh
# author Stuart Aitken S.Aitken@ed.ac.uk
# funded by the BBSRC Grant no. BB/I023461/1

# setup some global variables and return proc.time()
setupNestedSampling <- function(x) {
  GLOBALEXP <<- NULL;
  GLOBALSH <<- NULL;
  GLOBALDOWN <<-0;
  GLOBALUP <<- 0;
  set.seed(x);
  proc.time();
}

# prior() and log likelihood logLikelihood() functions for simple test problems

# generic objects of dim parameters [stored in range 0..1, selected uniformly from prior]
priorObject <- function(logLikelihoodFn,dimension) {
  Obj <- list();
  Obj$dim <- dimension;
  Obj$a <- array(dim=dimension,-1);
  Obj$w <- array(dim=dimension,0.5);# widths for slice sampling
  for(i in 1:dimension) {
    Obj$a[i] <- runif(1,0.0,1.0);
  }
  Obj <- logLikelihoodFn(Obj); 
  while(Obj$logL == -Inf) {
    for(i in 1:dimension) {
      Obj$a[i] <- runif(1,0.0,1.0);
    }
    Obj <- logLikelihoodFn(Obj);
  }
  Obj$llCount <- 0;
  Obj;
}
sameObject <- function(O1,O2) {
  result <- TRUE;
  if(O1$dim==O2$dim) {
    l <- O1$dim;
    for(i in 1:l) {
      if(result && O1$a[i]==O2$a[i]) {
        result <- TRUE;
      }
      else {
        result <- FALSE;
        break;
      }
    }
  } else { result <- FALSE;}
  result;
}
printObject <- function(Obj) {
  l <- Obj$dim;
  r <- paste("a1:",Obj$a[1],"; ",sep="");
  if(l>1) {
    for(i in 2:l) {
      r<-paste(r,paste("a",i,":",sep=""),Obj$a[i],";",sep="");
    }
  }
  r<-paste(r,"\nlogL",Obj$logL,"\n");
  cat(r);
}

saveObjects <- function(samples,parameterNames,fileName) {
  rl <- samples[1][[1]]$dim;
  if(is.null(parameterNames)) parameterNames <-formatC(seq(1,rl,length=rl), format="fg");
  wNames <- paste("w", parameterNames,sep="");
  names <- c("logL","logWt","llCount",parameterNames,wNames);
  z <- NULL;
  for(s in samples) {
    r <- c(s$logL,s$logWt,s$llCount,s$a,s$w);
    z <- rbind(z,r);
  }
  colnames(z) <- names;
  l <- length(z[,1]);
  rownames(z) <- formatC(seq(1,l,length=l), format="fg")
  write.table(z,file=fileName,sep=",");
}


saveRanges <- function(d,colnames,fileName) {
  l <- length(d[1,]);
  if(is.null(colnames)) colnames <-formatC(seq(1,l,length=l), format="fg");
  colnames(d) <- colnames;
  write.table(d,file=fileName,sep=",");
}

# generic Gaussian likelihood where upper and lower bounds may vary for each dimension, but mu and sd are the same in all dimensions
logLikelihoodGaussian <- function(Obj,lower,upper,mu,sd) {
  LLCOUNT <<- LLCOUNT + 1;
  l <- Obj$dim;
  y <- 0; # y is the sum of the square differences
  for(i in 1:l) {
    y <- y+(lower[i] + (upper[i]-lower[i])*Obj$a[i]-mu)^2;
  }
  Obj$logL <- log(exp(-1.0*y/(2*sd^2)));
  Obj;
}

# 1D Gaussian

prior1 <- function(logLikelihood) {
  Obj <- list();
  Obj$u1 <- runif(1,0.0,1.0);               # uniform in (0,1)
  Obj <- logLikelihood(Obj); 
  while(Obj$logL == -Inf) {
    Obj$u1 <- runif(1,0.0,1.0);             # uniform in (0,1)
    Obj <- logLikelihood(Obj);
  }
  Obj;
}
logLikelihood1 <- function(Obj,lower,upper) {
  x1 <- lower + (upper-lower) * Obj$u1    # map to x1
  mu1 <- 0;
  sd1 <- 0.05;
  Obj$logL <- log(exp(-1.0*(((x1-mu1)^2))/(2*sd1^2)));
  #printSample(Obj);
  Obj;
}
sameObj1 <- function(O1,O2) {
  (O1$u1==O2$u1);
}
printSample1 <- function(Obj) {
  cat('u1',Obj$u1,'logL',Obj$logL,'\n');
}


# 6D Gaussian
prior6 <- function(logLikelihood) {
  Obj <- list();
  Obj$u1 <- runif(1,0.0,1.0);             # uniform in (0,1)
  Obj$u2 <- runif(1,0.0,1.0);             # uniform in (0,1)
  Obj$u3 <- runif(1,0.0,1.0);             # uniform in (0,1)
  Obj$u4 <- runif(1,0.0,1.0);             # uniform in (0,1)
  Obj$u5 <- runif(1,0.0,1.0);             # uniform in (0,1)
  Obj$u6 <- runif(1,0.0,1.0);             # uniform in (0,1)
  Obj <- logLikelihood(Obj); 

  while(Obj$logL == -Inf) {
    Obj$u1 <- runif(1,0.0,1.0);             # uniform in (0,1)
    Obj$u2 <- runif(1,0.0,1.0);             # uniform in (0,1)
    Obj$u3 <- runif(1,0.0,1.0);             # uniform in (0,1)
    Obj$u4 <- runif(1,0.0,1.0);             # uniform in (0,1)
    Obj$u5 <- runif(1,0.0,1.0);             # uniform in (0,1)
    Obj$u6 <- runif(1,0.0,1.0);             # uniform in (0,1)
    Obj <- logLikelihood(Obj);
  }
  Obj;
}
logLikelihood6 <- function(Obj,lower,upper,mu1,sd1) {
  x1 <- lower + (upper-lower) * Obj$u1    # map to x1
  x2 <- lower + (upper-lower) * Obj$u2;   # map to x2
  x3 <- lower + (upper-lower) * Obj$u3;   # map to x3
  x4 <- lower + (upper-lower) * Obj$u4;   # map to x4
  x5 <- lower + (upper-lower) * Obj$u5;   # map to x5
  x6 <- lower + (upper-lower) * Obj$u6;   # map to x6
  
  #mu1 <- 0;
  #sd1 <- 0.05;
  #mu2 <- -1;
  #sd2 <- 0.05;
  Obj$logL <- log(exp(-1.0*(((x1-mu1)^2)+((x2-mu1)^2)+((x3-mu1)^2)+((x4-mu1)^2)+((x5-mu1)^2)+((x6-mu1)^2))/(2*sd1^2)));
      #+ 128*exp(-1.0*(((x1-mu2)^2)+((x2-mu2)^2)+((x3-mu2)^2)+((x4-mu2)^2)+((x5-mu2)^2)+((x6-mu2)^2))/(2*sd2^2)));
  #printSample(Obj);
  Obj;
}
sameObj6 <- function(O1,O2) {
   (O1$u1==O2$u1 && O1$u2==O2$u2 && O1$u3==O2$u3 && O1$u4==O2$u4 && O1$u5==O2$u5 && O1$u6==O2$u6);
}
printSample6 <- function(Obj) {
  cat('u1',Obj$u1,'\tu2',Obj$u2,'\tu3',Obj$u3,'\tu4',Obj$u4,'\tu5',Obj$u5,'\tu6',Obj$u6,'\n');
  cat('logL',Obj$logL,'\n');
}


tTestMeansDiffer <- function(a,b,title,ISLOG=FALSE) {
  if(ISLOG) { a <- exp(a); b <- exp(b);}
  cat(sprintf("%s mean(1)= %g mean(2) = %g \n",title,mean(a),mean(b)));
  r <- FALSE;
  t1 <- var.test(a,b);
  if(t1$p.value>0.05) {
    cat(sprintf("check p-value > 0.05 by var.test\n"));
    t2 <- t.test(a,b, var.equal=TRUE, paired=FALSE);
    if(t2$p.value<=0.05) {
      cat(sprintf("p-value %g <= 0.05 by t.test ** means differ **\n",t2$p.value));
      r <- TRUE;
    } else {
      cat(sprintf("p-value %g > 0.05 by t.test - means do not differ\n",t2$p.value));
    }
  } else {
    print("WARNING p-value <= 0.05 by var.test"); r<-NULL;}
  r;
}

CoxLimits <- function(logData) {
  n <- length(logData);
  meanY <- mean(logData);
  sdY <- sd(logData);
  logEstMeanX <- meanY + (sdY^2)/2;
  # lower 
  lowerBYCox <- meanY + (sdY^2)/2  -1.96*sqrt((sdY^2)/n + (sdY^4)/(2*(n-1)));
  # upper
  upperBYCox <- meanY + (sdY^2)/2  +1.96*sqrt((sdY^2)/n + (sdY^4)/(2*(n-1)));
  c(lowerBYCox,logEstMeanX,upperBYCox,upperBYCox-lowerBYCox);
}
